# Supplementary material for: Study on the Plateau Adaptive Synergistic Mechanism of Rumen Microbiome-Metabolome-Resistome in Tibetan Sheep
Source: Microorganisms. 2025 Sep 3;13(9):2049. doi: 10.3390/microorganisms13092049 (PMC12472100; doi:10.3390/microorganisms13092049)
Supplement: Supplementary file 1 [file microorganisms-13-02049-s001.zip]

Archive with 2 entries (2 files):
- microorganisms-3795397-supplementary/microorganisms-3795397.Figure S1-16.pdf
- microorganisms-3795397-supplementary/microorganisms-3795397.Table S1-7.xlsx
