# Supplementary material for: Study on the Plateau Adaptive Synergistic Mechanism of Rumen Microbiome-Metabolome-Resistome in Tibetan Sheep
Source: Microorganisms. 2025 Sep 3;13(9):2049. doi: 10.3390/microorganisms13092049 (PMC12472100; doi:10.3390/microorganisms13092049)
Supplement: Supplementary file 1 [file microorganisms-13-02049-s001.zip › microorganisms-3795397-supplementary/microorganisms-3795397.Table S1-7.xlsx]

## Sheet: Table S1
Table S1: Nutrient composition of forage in Gannan
Indicators/Periods	Poa poophagorum Bor	Poaceae	Carex coninux	Argentina anserina	Geranium platyanthum Duthie
Aboveground biomass (g/m2)	455.3	565	463.2	454.3	484.5
Height (cm)	18.8	21	21.5	19.3	18.5
Dry matter (%)	94.53	94.7	94.48	94.64	94.69
Crude protein (%)	11.33	11.28	10.84	11.54	11.27
Ether extract (%)	4.57	4.16	4.05	4.24	4.47
Crude Ash (%)	7.37	7.29	7.42	7.32	7.36
Neutral detergent fiber (%)	58.37	59.03	58.45	57.43	57.13
Acid detergent fiber (%)	34.23	34.57	33.81	33.69	33.58
Ca (%)	0.88	0.85	0.95	0.82	0.95
P (%)	1.17	1.69	1.3	0.96	0.91

## Sheet: Table S2
Table S2: Statistics of metagenomic sequencing data quality control for rumen fluid samples from TS and HS sheep breeds
SampleID	Clean data base(bp)	Number of Reads	GC(%)	Q20(%)	Q30(%)
HS1	11391117481	73652358	47.25	98.08	96.3
HS2	11263149033	72848334	47.38	97.93	96.05
HS3	10788558936	69832222	46.07	97.98	96.13
HS4	11729887872	74611138	46.65	97.46	95.49
HS5	10626869230	68970348	46.31	98.08	96.33
HS6	11642165305	74699738	45.12	97.99	96.29
TS1	11699742440	74353532	48.22	97.61	95.75
TS2	10683358804	69394420	48.61	97.93	96.09
TS3	10384822050	66069738	48.6	97.38	95.34
TS4	11000187640	70062774	46.81	97.81	95.96
TS5	10200459162	65052202	45.41	97.68	95.85
TS6	11600863116	73849504	46.42	97.41	95.36

## Sheet: Table S3
Table S3: Completeness statistics of rumen microbial genome assembly in TS and HS sheep breeds
Sample	Contig Num.	Total Len.(bp)	Largest Len.(bp)	N50(bp)	GC(%)	Mapped(%)
HS1	1394777	855910228	174335	628	48.05	60.35
HS2	1278239	823800393	98988	665	48.32	63.06
HS3	1274454	764886001	141277	610	47.07	56.86
HS4	1606867	1008153720	166276	642	47.36	63.55
HS5	1379096	890370781	75224	672	46.53	65.46
HS6	1565375	1055169000	114959	712	45.06	67.63
TS1	1475292	1108234990	188011	828	48.64	78.07
TS2	1267241	919470716	343964	789	49.27	72.55
TS3	1293240	961855746	337140	814	49.18	72.43
TS4	1145672	831547664	146749	762	47.24	72.36
TS5	1110128	877172698	125702	892	45.41	78.38
TS6	1303033	1016847794	167737	863	46.49	78.1
average of HS	1416468	8.99715e+08	128510	654.833	47.065	62.8183
average of TS	1.26577e+06	9.52522e+08	218217	824.667	47.705	75.315

## Sheet: Table S4
Table S4: Detection of ≥10-abundance ARGs in TS/HS rumen
ARO_accession	ARO_name	ARO_description	Resistance	Resistance Mechanism	TS1	TS2	TS3	TS4	TS5	TS6	HS1	HS2	HS3	HS4	HS5	HS6
ARO:3000535	macB	MacB is an ATP-binding cassette (ABC) transporter that exports macrolides with 14- or 15- membered lactones. It forms an antibiotic efflux complex with MacA and TolC. macB corresponds to 1 locus in Pseudomonas aeruginosa PAO1 and 1 locus in Pseudomonas aeruginosa LESB58.	macrolide antibiotic	antibiotic efflux	26320	23489	23248	20525	16282	19932	20535	22100	18267	21283	19771	19941
ARO:3003950	msbA	MsbA is a multidrug resistance transporter homolog from E. coli and belongs to a superfamily of transporters that contain an adenosine triphosphate (ATP) binding cassette (ABC) which is also called a nucleotide-binding domain (NBD). MsbA is a member of the MDR-ABC transporter group by sequence homology. MsbA transports lipid A, a major component of the bacterial outer cell membrane, and is the on…	nitroimidazole antibiotic	antibiotic efflux	12580	10407	11077	8974	7272	9757	8885	9639	8061	9668	8492	8359
ARO:3002987	bcrA	bcrA is an ABC transporter found in Bacillus licheniformis that confers bacitracin resistance.	peptide antibiotic	antibiotic efflux	12421	10667	10834	8897	6515	8497	10886	10957	9741	11754	10031	10607
ARO:3000833	evgS	EvgS is a sensor protein that phosphorylates the regulatory protein EvgA. evgS corresponds to 1 locus in Pseudomonas aeruginosa PAO1 and 1 locus in Pseudomonas aeruginosa LESB58.	fluoroquinolone antibiotic;macrolide antibiotic;penam;tetracycline antibiotic	antibiotic efflux	11656	7845	8532	5135	7443	8840	5859	6376	7023	8560	7516	7781
ARO:3002522	novA	A type III ABC transporter, identified on the novobiocin biosynthetic gene cluster, involved in the transport and resistance of novobiocin.	aminocoumarin antibiotic	antibiotic efflux	8589	6884	6979	5575	3703	5552	6394	6330	5789	6501	5661	5592
ARO:3000501	rpoB2	Due to gene duplication, the genomes of Nocardia species include both rifampin-sensitive beta-subunit of RNA polymerase (rpoB) and rifampin-resistant beta-subunit of RNA polymerase (rpoB2) genes, with ~88% similarity between the two gene products. Expression of the rpoB2 variant results in replacement of rifampin sensitivity with rifampin resistance.	peptide antibiotic;rifamycin antibiotic	antibiotic target alteration;antibiotic target replacement	7765	7149	6437	5828	4458	5774	8485	8326	7588	8060	7696	7522
ARO:3003948	efrA	efrA is a part of the EfrAB efflux pump, and both efrA and efrB are necessary to confer drug resistance.	fluoroquinolone antibiotic;macrolide antibiotic;rifamycin antibiotic	antibiotic efflux	6657	5924	5733	4247	3449	5007	6663	6459	5591	6582	5898	6068
ARO:3000521	Staphylococcus aureus mupA conferring resistance to mupirocin	An alternative isoleucyl-tRNA synthetase conferring resistance to mupirocin.	mupirocin	antibiotic target alteration	6348	5815	5206	4820	3948	5051	6602	6507	5635	6223	6074	6026
ARO:3003980	tetA(58)	TetA(58) is a Tetracycline efflux pump described in Paenibacillus sp. LC231, a strain of Paenibacillus isolated from Lechuguilla Cave, NM, USA. Described by Pawlowski et al. 2016.	tetracycline antibiotic	antibiotic efflux	6288	5643	5606	4545	4420	5405	5414	5773	4805	5633	5770	5713
ARO:3005091	RanA	RanA is a part of the RanARanB ABC-type efflux system. Alongside RanB, it confers resistance to aminoglycoside antibiotics.	aminoglycoside antibiotic	antibiotic efflux	5714	4407	4395	3637	3588	4556	4976	4646	4220	4890	4661	4665
ARO:3003748	oleC	oleC is an ABC transporter isolated from Streptomyces antibioticus and is involved in oleandomycin secretion.	macrolide antibiotic	antibiotic efflux	5448	4605	4709	3899	2856	3625	4392	4608	4005	4549	4138	4303
ARO:3000816	mtrA	MtrA is a transcriptional activator of the MtrCDE multidrug efflux pump of Neisseria gonorrhoeae.	macrolide antibiotic;penam	antibiotic efflux	5361	4073	4303	2696	2347	3064	2855	3160	2760	3605	2998	2785
ARO:3000838	arlR	ArlR is a response regulator that binds to the norA promoter to activate expression. ArlR must first be phosphorylated by ArlS.	disinfecting agents and antiseptics;fluoroquinolone antibiotic	antibiotic efflux	5087	4582	4750	3500	3368	4141	3054	3150	2723	3386	2667	3019
ARO:3000510	Staphylococcus aureus mupB conferring resistance to mupirocin	An alternative isoleucyl-tRNA synthetase conferring resistance to mupirocin.	mupirocin	antibiotic target alteration	4913	4456	4276	3802	3564	4469	5383	5253	4760	5045	5428	5380
ARO:3000025	patB	PatB is an ABC transporter of Streptococcus pneumoniae that interacts with PatA to confer fluoroquinolone resistance..	fluoroquinolone antibiotic	antibiotic efflux	4793	4401	4415	3440	2724	3674	3622	3804	3324	3726	3447	3465
ARO:3002882	lmrD	lmrD is a chromosomally-encoded efflux pump that confers resistance to lincosamides in Streptomyces lincolnensis and Lactococcus lactis. It can dimerize with lmrC.	lincosamide antibiotic	antibiotic efflux	4665	3868	3756	3411	2820	3467	3755	3765	3322	3946	3256	3290
ARO:3003986	TaeA	Pleuromutilin (Tiamulin) ABC efflux pump found in Paenibacillus sp. LC231, a strain of Paenibacillus isolated from Lechuguilla Cave, NM, USA. Confers resistance to pleuromutilin antibiotics. Described by Pawlowski et al. 2016.	pleuromutilin antibiotic	antibiotic efflux	4468	4511	3980	5081	3982	4112	4356	4996	4247	4352	4472	4344
ARO:3003578	PmrF	PmrF is required for the synthesis and transfer of 4-amino-4-deoxy-L-arabinose (Ara4N) to Lipid A, which allows gram-negative bacteria to resist the antimicrobial activity of cationic antimicrobial peptides and antibiotics such as polymyxin. pmrF corresponds to 1 locus in Pseudomonas aeruginosa PAO1 and 1 locus in Pseudomonas aeruginosa LESB58.	peptide antibiotic	antibiotic target alteration	4358	3623	3434	3231	3744	4074	2512	3055	2398	2673	3247	3298
ARO:3003746	optrA	OptrA is a member of the ABC-F protein subfamily that confers resistance to oxazolidinones. The gene encoding the protein was originally isolated from a plasmid in Enterococcus faecalis and Enterococcus faecium.	oxazolidinone antibiotic;phenicol antibiotic	antibiotic target protection	4120	3581	3525	3456	3178	3690	3822	3863	3573	3905	3775	3877
ARO:3000829	baeS	BaeS is a sensor kinase in the BaeSR regulatory system. While it phosphorylates BaeR to increase its activity, BaeS is not necessary for overexpressed BaeR to confer resistance.	aminocoumarin antibiotic;aminoglycoside antibiotic	antibiotic efflux	3978	3088	3198	2352	1434	1913	2249	2737	2336	2749	2336	2340
ARO:3000193	tetT	Tet(T) is a ribosomal protection protein of streptococci. It is similar to Tet(Q).	tetracycline antibiotic	antibiotic target protection	3557	3419	3161	3612	2897	3518	3606	3306	2876	3112	3202	3292
ARO:3000024	patA	PatA is an ABC transporter of Streptococcus pneumoniae that interacts with PatB to confer fluoroquinolone resistance.	fluoroquinolone antibiotic	antibiotic efflux	3515	2785	3011	2460	1413	2365	3374	3178	2778	3136	2461	2492
ARO:3004480	Bifidobacterium adolescentis rpoB mutants conferring resistance to rifampicin	Bifidobacterium are antibiotic resistant probiotics are prescribed to upkeep the population beneficial bacteria in the gut microbiome. However, horizontal gene transfer among gut microbes could create harmful antibiotic-resistant pathogenic bacteria, such as Mycobacterium tuberculosis. Lokesh et al. analyzed Bifidobacterium antitubercular drug resistance and mutations in rpoB. They found that B. …	peptide antibiotic;rifamycin antibiotic	antibiotic target alteration;antibiotic target replacement	3443	3274	2940	2997	2518	2924	4292	4041	3614	3576	3688	3759
ARO:3000839	arlS	ArlS is a protein histidine kinase that phosphorylates ArlR, a promoter for norA expression.	disinfecting agents and antiseptics;fluoroquinolone antibiotic	antibiotic efflux	3440	2857	2770	2135	2585	2994	1663	1633	1503	1965	1693	1874
ARO:3002925	vanR gene in vanF cluster	Also known as vanRF, is a vanR variant found in the vanF gene cluster.	glycopeptide antibiotic	antibiotic target alteration	3358	2574	2626	2041	2360	2843	1968	2063	1902	2452	2155	2255
ARO:3000195	tetB(P)	TetB(P) is a tetracycline ribosomal protection protein found on the same operon as tetA(P), a tetracycline efflux protein.	tetracycline antibiotic	antibiotic target protection	3253	2924	2703	2998	2378	2881	3247	3127	2693	3328	2976	3078
ARO:3003577	ugd	PmrE is required for the synthesis and transfer of 4-amino-4-deoxy-L-arabinose (Ara4N) to Lipid A, which allows gram-negative bacteria to resist the antimicrobial activity of cationic antimicrobial peptides and antibiotics such as polymyxin.	peptide antibiotic	antibiotic target alteration	3246	3086	2841	3219	2648	3135	2925	3031	2471	2799	2858	2814
ARO:3002841	vatB	vatB is a plasmid-mediated acetyltransferase found in Staphylococcus aureus.	streptogramin A antibiotic;streptogramin antibiotic	antibiotic inactivation	2843	3033	2444	2838	3609	4204	3005	3141	2837	2998	3174	2961
ARO:3000815	mgrA	MgrA, also known as NorR, is a regulator for norA, norB, and tet38. It is a positive regulator for norA expression, but is a direct repressor for norB and an indirect repressor of tet38.	cephalosporin;disinfecting agents and antiseptics;fluoroquinolone antibiotic;penam;peptide antibiotic;tetracycline antibiotic	antibiotic efflux	2732	2651	2579	2299	1485	1803	1212	1319	1181	1270	1215	1317
ARO:3005008	TxR	TxR is a putative transcription regulator that plays a role in conferring tetracycline resistance. It is required for proper functioning of Tet35.	tetracycline antibiotic	antibiotic efflux	2713	3272	2635	4123	2780	2967	2393	2913	2246	2106	2320	2197
ARO:3003949	efrB	efrB is a part of the EfrAB efflux pump, and both efrA and efrB are necessary to confer multidrug resistance.	fluoroquinolone antibiotic;macrolide antibiotic;rifamycin antibiotic	antibiotic efflux	2534	2278	2129	1751	1224	1866	2556	2395	1931	2311	2093	2166
ARO:3003982	LlmA 23S ribosomal RNA methyltransferase	Lincosamide (Clindamycin) resistant (putative) ribosomal methyltransferase related to the RlmK 23S rRNA methyltransferase COG family. Detected in Paenibacillus sp. LC231, an isolated strain of Paenibacillus found in Lechuguilla Cave, NM, USA. Described by Pawlowski et al. 2016.	lincosamide antibiotic	antibiotic target alteration	2201	1898	1801	1708	1231	1475	1893	1760	1435	1927	1830	1963
ARO:3003728	vanR gene in vanI cluster	Also known as vanRI, is the regulatory transcriptional activator in the vanSR regulator within the vanI glycopeptide resistance gene cluster.	glycopeptide antibiotic	antibiotic target alteration	2201	1848	1987	1330	978	1366	1508	1828	1532	1966	1574	1538
ARO:3003067	smeS	smeS is the protein kinase sensor component of a two component signal transduction system that includes smeR.	aminoglycoside antibiotic;cephalosporin;cephamycin;penam	antibiotic efflux	2156	1746	1974	1163	1179	1552	1389	1412	1291	1673	1303	1277
ARO:3002972	vanT gene in vanG cluster	Also known as vanTG, is a vanT variant found in the vanG gene cluster.	glycopeptide antibiotic	antibiotic target alteration	1961	1924	1563	1836	1708	1882	1694	1670	1435	1568	1770	1675
ARO:3002986	bacA	The bacA gene product (BacA) recycles undecaprenyl pyrophosphate during cell wall biosynthesis which confers resistance to bacitracin.	peptide antibiotic	antibiotic target alteration	1941	1828	1630	2084	1695	1829	1475	1756	1187	1410	1562	1577
ARO:3004639	Corynebacterium striatum tetA	The tetAB genes of the Corynebacterium striatum R-plasmid encode an ABC transporter and confer tetracycline, oxytetracycline, and oxalic resistance.	penam;tetracycline antibiotic	antibiotic efflux	1835	1400	1398	1165	507	1029	1788	1435	1299	1537	1204	1119
ARO:3004036	tetB(60)	tetB(60) is a subunit of tetAB(60), an ABC transporter that confers resistance to tetracycline and tigercycline identified by screening a human saliva metagenomic library in Escherichia coli, which is required for resistance.	tetracycline antibiotic	antibiotic efflux	1825	1689	1497	1379	796	1142	1816	1629	1388	1862	1574	1560
ARO:3002939	vanS gene in vanM cluster	Also known as vanSM, is a vanS variant found in the vanM gene cluster.	glycopeptide antibiotic	antibiotic target alteration	1809	1502	1587	1041	638	817	1059	1198	875	1216	1222	1219
ARO:3000553	adeR	AdeR is a positive regulator of AdeABC efflux system. AdeR inactivation leads to susceptibility to aminoglycoside antibiotics.	glycylcycline;tetracycline antibiotic	antibiotic efflux	1647	1048	1132	775	843	1100	1149	1177	1174	1585	1314	1301
ARO:3002985	arnA	arnA modifies lipid A with 4-amino-4-deoxy-L-arabinose (Ara4N) which allows gram-negative bacteria to resist the antimicrobial activity of cationic antimicrobial peptides and antibiotics such as polymyxin. arnA is found in E. coli and P. aeruginosa.	peptide antibiotic	antibiotic target alteration	1541	1436	1256	1547	1480	1642	977	1174	907	956	1135	1163
ARO:3000481	tet(35)	Tet35 is a tetracycline efflux pump found in the Gram-negative Vibrio and Stenotrophomonas. It is unrelated to other tet resistance genes.	tetracycline antibiotic	antibiotic efflux	1450	1123	1328	940	653	1054	1095	1180	837	1064	916	880
ARO:3003049	rosB	rosB is part of an efflux pump/potassium antiporter system (RosAB) in Yersinia that confers resistance to cationic antimicrobial peptides such as polymyxin B.	peptide antibiotic	antibiotic efflux	1385	1600	1302	1659	1575	1503	1176	1254	1186	1107	1166	1236
ARO:3002924	vanR gene in vanE cluster	Also known as vanRE, is a vanR variant found in the vanE gene cluster.	glycopeptide antibiotic	antibiotic target alteration	1375	1086	1105	614	897	1125	837	1064	953	1170	1054	1071
ARO:3003835	cdeA	Clostridioides difficile and Escherichia coli multidrug efflux transporter with antiporter function. Confers resistance to fluoroquinolones in E. coli and acriflavin in Clostridioides difficile.	disinfecting agents and antiseptics;fluoroquinolone antibiotic	antibiotic efflux	1289	1027	1000	986	812	965	1035	1156	966	1060	946	876
ARO:3002928	vanR gene in vanM cluster	Also known as vanRM, is a vanR variant found in the vanM gene cluster.	glycopeptide antibiotic	antibiotic target alteration	1289	1162	1080	970	1025	987	771	925	813	911	1028	947
ARO:3002891	otr(A)	otr(A) is an oxytetracycline resistance ribosomal protection protein found in Streptomyces rimosus.	tetracycline antibiotic	antibiotic target protection	1286	1442	1276	1635	1049	1253	1335	1498	1104	1307	1306	1259
ARO:3000026	mepA	MepA is an efflux protein regulated by MepR and part of the MepRAB cluster. Its presence in Staphylococcus aureus led to multidrug resistance, while it has also been shown to decrease tigecycline susceptibility.	glycylcycline;tetracycline antibiotic	antibiotic efflux	1235	983	1089	900	757	988	1089	1088	965	1166	956	940
ARO:3004033	tetB(46)	tetB(46) is a subunit of tetAB(46), a heterodimeric ABC transporter, that is required for conferring tetracycline resistance in Streptococcus australis isolated from the oral cavity.	tetracycline antibiotic	antibiotic efflux	1217	1410	1416	833	864	1027	935	855	844	975	872	906
ARO:3002921	vanR gene in vanB cluster	Also known as vanRB, is a vanR variant found in the vanB gene cluster.	glycopeptide antibiotic	antibiotic target alteration	1200	901	966	673	586	772	779	897	840	1048	947	963
ARO:3004361	sul4	sul4 is a dihydropteroate synthase gene and mobile sulfonamide resistance gene shown to confer resistance when expressed in E. coli.	sulfonamide antibiotic	antibiotic target replacement	1199	1221	1047	1356	1258	1381	767	1023	909	832	973	1047
ARO:3002937	vanS gene in vanG cluster	Also known as vanSG, is a vanS variant found in the vanG gene cluster.	glycopeptide antibiotic	antibiotic target alteration	1094	1192	1080	1004	1023	1148	490	648	560	701	743	723
ARO:3002817	carA	carA is an ABC-F subfamily protein involved in macrolide resistance. It is found in Streptomyces thermotolerans.	macrolide antibiotic	antibiotic target protection	1088	889	897	675	410	600	975	905	756	962	792	835
ARO:3004032	tetA(46)	tetA(46) is a subunit of tetAB(46), a heterodimeric ABC transporter, that is required for conferring tetracycline resistance in Streptococcus australis isolated from the oral cavity.	tetracycline antibiotic	antibiotic efflux	1059	955	1016	889	698	894	728	794	694	901	743	821
ARO:3004470	poxtA	PoxtA is an ABC-F subfamily ATP-binding cassette protein that confers resistance to tetracycline, -phenicol, and oxazolidinone via modification of the bacterial ribosome. The encoding gene was isolated from a methicillin-resistant Staphylococcus aureus strain.	oxazolidinone antibiotic;phenicol antibiotic;tetracycline antibiotic	antibiotic target protection	1052	768	717	566	875	1051	938	931	859	907	860	918
ARO:3000784	cmeB	CmeB is the inner membrane transporter the CmeABC multidrug efflux complex.	cephalosporin;fluoroquinolone antibiotic;fusidic acid;macrolide antibiotic	antibiotic efflux	1044	897	753	761	1480	1409	738	921	787	806	876	859
ARO:3004476	vmlR	vmlR is an ABC-F ATPase ribosomal protection protein identified in Bacillus subtilus. Shown to confer resistance to lincomycin and streptogramin A virginiamycin. Described by Crowe-McAuliffe et al. 2018.	lincosamide antibiotic;streptogramin B antibiotic;streptogramin antibiotic	antibiotic target protection	1036	833	816	776	568	693	1082	1013	798	939	832	835
ARO:3004035	tetA(60)	tetA(60) is a subunit of tetAB(60), an ABC transporter that confers resistance to tetracycline and tigercycline identified by screening a human saliva metagenomic library in Escherichia coli, which is required for resistance.	tetracycline antibiotic	antibiotic efflux	999	843	868	699	624	780	987	915	825	919	895	859
ARO:3000194	tetW	TetW is a ribosomal protection protein. It is associated with both conjugative and non conjugative DNA and has been found strains of Clostridioides difficile.	tetracycline antibiotic	antibiotic target protection	977	836	819	672	586	701	1835	1548	1271	1697	1281	1465
ARO:3003724	vanW gene in vanI cluster	Also known as vanWI, is a vanW variant found in the vanI gene cluster.	glycopeptide antibiotic	antibiotic target alteration	942	560	713	398	361	588	972	684	693	880	728	803
ARO:3003730	Bifidobacterium bifidum ileS conferring resistance to mupirocin	Bifidobacteria have an intrinsically resistant form of ileS (isoleucyl-tRNA synthetase) that confers resistance to mupirocin.	mupirocin	antibiotic target alteration	938	697	681	669	619	881	966	969	943	951	840	908
ARO:3003841	kdpE	kdpE is a transcriptional activator that is part of the two-component system KdpD/KdpE that is studied for its regulatory role in potassium transport and has been identified as an adaptive regulator involved in the virulence and intracellular survival of pathogenic bacteria. kdpE regulates a range of virulence loci through direct promoter binding.	aminoglycoside antibiotic	antibiotic efflux	924	744	839	622	498	722	630	627	568	652	529	570
ARO:3002926	vanR gene in vanG cluster	Also known as vanRG, is a vanR variant found in the vanG gene cluster.	glycopeptide antibiotic	antibiotic target alteration	911	608	702	348	338	437	580	573	589	761	571	578
ARO:3002936	vanS gene in vanF cluster	Also known as vanSF, is a vanS variant found in the vanF gene cluster.	glycopeptide antibiotic	antibiotic target alteration	906	535	631	354	290	521	577	675	614	685	640	656
ARO:3003785	Chlamydia trachomatis intrinsic murA conferring resistance to fosfomycin	Chlamydia murA confers intrinsic resistance to fosfomycin. The presence of an aspartic acid residue in place of the critical cysteine at position 119 that enables fosfomycin binding is believed to be responsible for this intrinsic resistance.	fosfomycin	antibiotic target alteration	893	700	671	470	630	947	886	614	559	647	770	802
ARO:3003066	smeR	smeR is the responder component of a two component signal transduction system that includes smeS.	aminoglycoside antibiotic;cephalosporin;cephamycin;penam	antibiotic efflux	888	498	612	348	430	574	484	651	510	725	549	550
ARO:3000196	tet32	Tet32 is a tetracycline resistance gene similar to Tet(O), and binds to the ribosome to confer tetracycline resistance as a ribosomal protection protein.	tetracycline antibiotic	antibiotic target protection	879	744	754	731	550	718	653	803	712	883	752	825
ARO:3003693	MexK	MexK is the inner membrane resistance-nodulation-cell division (RND) transporter in the MexJK multidrug efflux protein.	disinfecting agents and antiseptics;macrolide antibiotic;tetracycline antibiotic	antibiotic efflux	857	806	649	885	1028	1214	673	682	558	515	606	651
ARO:3000191	tetQ	TetQ is a ribosomal protection protein. Its gene is associated with a conjugative transposon and has been found in both Gram-positive and Gram-negative bacteria.	tetracycline antibiotic	antibiotic target protection	856	1017	868	666	543	703	957	1361	1718	1613	1424	1869
ARO:3002845	vatH	vatH is a plasmid-mediated acetyltransferase found in Enterococcus faecium.	streptogramin A antibiotic;streptogramin antibiotic	antibiotic inactivation	809	930	796	982	1276	1135	493	551	643	576	732	831
ARO:3004253	vanU gene in vanG cluster	Also known as vanUG, is a vanG variant found in the vanG gene cluster.	glycopeptide antibiotic	antibiotic target alteration	804	556	592	285	201	313	396	214	292	412	287	333
ARO:3007050	mreA	mreA is a macrolide efflux pump.	macrolide antibiotic	antibiotic efflux	797	818	679	938	760	834	620	673	485	523	526	612
ARO:3003112	lsaC	LsaC is an ABC-F subfamily protein expressed in Streptococcus agalactiae. It confers resistance to lincomycin, clindamycin, dalfopristin, and tiamulin.	lincosamide antibiotic;pleuromutilin antibiotic;streptogramin antibiotic	antibiotic target protection	777	721	692	653	545	627	559	615	459	567	629	635
ARO:3002943	vanH gene in vanB cluster	Also known as vanHB, is a vanH variant in the vanB gene cluster.	glycopeptide antibiotic	antibiotic target alteration	758	780	767	762	486	740	733	902	565	575	554	647
ARO:3002956	vanY gene in vanB cluster	Also known as vanYB, is a vanY variant found in the vanB gene cluster.	glycopeptide antibiotic	antibiotic target alteration	753	450	565	275	330	457	511	411	327	477	473	498
ARO:3002909	vanG	VanG is a D-Ala-D-Ala ligase homolog that can synthesize D-Ala-D-Ser, an alternative substrate for peptidoglycan synthesis that reduces vancomycin binding affinity in Enterococcus faecalis.	glycopeptide antibiotic	antibiotic target alteration	747	795	707	946	524	631	722	663	521	546	711	758
ARO:3003111	lsaB	LsaB is an ABC-F subfamily protein expressed in Mammaliicoccus sciuri. It confers resistance to clindamycin.	lincosamide antibiotic;pleuromutilin antibiotic;streptogramin antibiotic	antibiotic target protection	733	545	551	219	221	251	748	856	634	846	680	762
ARO:3002935	vanS gene in vanE cluster	Also known as vanSE, is a vanS variant found in the vanE gene cluster.	glycopeptide antibiotic	antibiotic target alteration	725	465	524	399	285	372	470	483	481	603	569	533
ARO:3000556	tet(44)	Tet44 is a tetracycline resistance gene found in Campylobacter fetus, and binds to the ribosome to confer antibiotic resistance as a ribosomal protection protein.	tetracycline antibiotic	antibiotic target protection	717	774	645	742	609	570	883	1136	896	909	866	934
ARO:3002944	vanH gene in vanD cluster	Also known as vanHD, is a vanH variant in the vanD gene cluster.	glycopeptide antibiotic	antibiotic target alteration	704	578	552	595	397	506	612	595	501	627	591	532
ARO:3003952	YojI	YojI mediates resistance to the peptide antibiotic microcin J25 when it is expressed from a multicopy vector. YojI is capable of pumping out microcin molecules. The outer membrane protein TolC in addition to YojI is required for export of microcin J25 out of the cell. Microcin J25 is thus the first known substrate for YojI.	peptide antibiotic	antibiotic efflux	697	684	507	481	641	642	578	548	542	611	476	533
ARO:3002963	vanZ gene in vanF cluster	Also known as vanZF, is a vanZ variant found in the vanF gene cluster.	glycopeptide antibiotic	antibiotic target alteration	683	533	613	394	231	318	489	459	406	540	477	485
ARO:3000832	evgA	EvgA, when phosphorylated, is a positive regulator for efflux protein complexes emrKY and mdtEF. While usually phosphorylated in a EvgS dependent manner, it can be phosphorylated in the absence of EvgS when overexpressed.	fluoroquinolone antibiotic;macrolide antibiotic;penam;tetracycline antibiotic	antibiotic efflux	675	416	612	354	444	499	192	326	319	330	293	261
ARO:3002940	vanS gene in vanN cluster	Also known as vanSN, is a vanS variant found in the vanN gene cluster.	glycopeptide antibiotic	antibiotic target alteration	674	669	641	757	499	590	449	603	456	567	404	480
ARO:3002948	vanH gene in vanO cluster	Also known as vanHO, is a vanH variant in the vanO gene cluster.	glycopeptide antibiotic	antibiotic target alteration	663	715	668	600	565	557	625	593	562	721	620	618
ARO:3004730	tva(A)	A pleuromutilin resistance gene encoding a predicted ABC-F transporter. The presence of inhibitory or sub-inhibitory concentrations of tiamulin showed that tva(A) confers reduced pleuromutilin susceptibility that does not lead to clinical resistance but facilitates the development of higher-level resistance via mutations in genes encoding ribosome-associated functions.	pleuromutilin antibiotic	antibiotic target protection	649	509	577	558	260	322	597	659	597	599	566	525
ARO:3002945	vanH gene in vanF cluster	Also known as vanHF, is a vanH variant in the vanF gene cluster.	glycopeptide antibiotic	antibiotic target alteration	644	456	490	418	204	366	427	428	380	497	436	387
ARO:3002828	srmB	srmB is an ABC-F subfamily protein found in Streptomyces ambofaciens that confers resistance to spiramycin.	macrolide antibiotic	antibiotic target protection	640	439	522	302	263	413	501	578	510	564	422	558
ARO:3000828	baeR	BaeR is a response regulator that promotes the expression of MdtABC and AcrD efflux complexes.	aminocoumarin antibiotic;aminoglycoside antibiotic	antibiotic efflux	638	465	459	371	225	259	396	576	505	533	476	492
ARO:3004185	mecD	mecD is a PBP2a variant identified on a genomic resistance island in Macrococcus caseolyticus. MecD confers resistance to methicillin and other beta-lactam antibiotics through the production of an alternative low-affinity PBP. First described by Schwendener et al. 2017 and identified from canine and bovine sources.	carbapenem;cephalosporin;cephamycin;monobactam;penam	antibiotic target replacement	632	434	393	545	388	461	363	463	361	361	411	422
ARO:3002827	tlrC	tlrC is an ABC-F subfamily protein found in Streptomyces fradiae and confers resistance to mycinamicin, tylosin and lincosamides. tlrC is found in the tylosin biosynthetic cluster and is one mechanism by which S. fradiae protects itself from self-destruction when producing this macrolide.	lincosamide antibiotic;macrolide antibiotic	antibiotic target protection	617	682	590	604	350	618	838	769	818	993	755	674
ARO:3002881	lmrC	lmrC is an ABC-F subfamily protein that confers resistance to lincosamides in Streptomyces lincolnensis and Lactococcus lactis. It can dimerize with lmrD.	lincosamide antibiotic	antibiotic target protection	598	477	512	637	309	446	570	699	586	627	468	494
ARO:3003036	oleB	oleB is an ABC-F subfamily protein in Streptomyces antibioticus and is involved in oleandomycin secretion.	macrolide antibiotic	antibiotic target protection	594	417	389	412	235	297	625	534	453	575	465	501
ARO:3002950	vanX gene in vanB cluster	Also known as vanXB, is a vanX variant found in the vanB gene cluster.	glycopeptide antibiotic	antibiotic target alteration	592	523	528	466	391	551	468	462	460	513	493	561
ARO:3004611	Escherichia coli ampC1 beta-lactamase	An ampC-like beta-lactamase identified from Escherichia coli.	cephalosporin;penam	antibiotic inactivation	585	740	663	742	347	508	437	599	441	545	543	513
ARO:3003440	mecB	A foreign PBP2 acquired by lateral gene transfer that able to perform peptidoglycan synthesis in the presence of beta-lactams.	carbapenem;cephalosporin;cephamycin;monobactam;penam	antibiotic target replacement	583	582	526	695	486	601	604	665	450	431	453	478
ARO:3002942	vanH gene in vanA cluster	Also known as vanHA, is a vanH variant in the vanA gene cluster.	glycopeptide antibiotic	antibiotic target alteration	583	451	459	398	516	493	467	473	433	507	482	444
ARO:3002938	vanS gene in vanL cluster	Also known as vanSL, is a vanS variant found in the vanL gene cluster.	glycopeptide antibiotic	antibiotic target alteration	583	514	531	233	278	343	310	444	274	353	298	362
ARO:3002927	vanR gene in vanL cluster	Also known as vanRL, is a vanR variant found in the vanL gene cluster.	glycopeptide antibiotic	antibiotic target alteration	582	469	459	284	265	293	368	451	432	531	408	402
ARO:3002919	vanR gene in vanA cluster	Also known as vanRA, is a vanR variant found in the vanA gene cluster.	glycopeptide antibiotic	antibiotic target alteration	581	402	524	255	266	299	331	493	302	459	310	329
ARO:3003583	basS	Histidine protein kinase sensor Lipid A modification gene; part of a two-component system involved in polymyxin resistance that senses high extracellular Fe(2+).	peptide antibiotic	antibiotic efflux;antibiotic target alteration	575	530	470	478	571	687	542	529	603	701	790	769
ARO:3000794	mdtC	MdtC is a transporter that forms a heteromultimer complex with MdtB to form a multidrug transporter. MdtBC is part of the MdtABC-TolC efflux complex. In the absence of MdtB, MdtC can form a homomultimer complex that results in a functioning efflux complex with a narrower drug specificity. mdtC corresponds to 3 loci in Pseudomonas aeruginosa PAO1 (gene name: muxC/muxB) and 3 loci in Pseudomonas ae…	aminocoumarin antibiotic	antibiotic efflux	573	832	648	1140	612	650	674	612	525	488	615	585
ARO:3004146	cfrC	A cfr-like 23S rRNA methyltransferase shown to confer resistance to linezolid and phenicol antibiotics, including florfenicol and chloramphenicol, in Clostridium.	lincosamide antibiotic;oxazolidinone antibiotic;phenicol antibiotic;streptogramin antibiotic	antibiotic target alteration	538	474	409	526	306	399	418	496	306	362	421	403
ARO:3001327	MdtK	A multidrug and toxic compound extrusions (MATE) transporter conferring resistance to norfloxacin, doxorubicin and acriflavine.	fluoroquinolone antibiotic	antibiotic efflux	537	398	380	266	307	388	372	361	319	387	434	413
ARO:3003983	CatU	Chloramphenicol acetyltransferase conferring resistance to phenicol antibiotics detected in Paenibacillus sp. LC231, an isolated strain of Paenibacillus from Lechuguilla Cave, NM, USA. Described by Pawlowski et al. 2016.	phenicol antibiotic	antibiotic inactivation	525	254	339	219	88	164	319	301	303	406	337	338
ARO:3007028	salD	salD is a ABC-F subfamily protein gene that confers resistance to lincosamides and class A streptogramins.	lincosamide antibiotic;pleuromutilin antibiotic;streptogramin A antibiotic;streptogramin antibiotic	antibiotic target protection	519	300	356	271	303	381	470	408	363	492	464	556
ARO:3002907	vanE	VanE is a D-Ala-D-Ala ligase homolog that can synthesize D-Ala-D-Ser, an alternative substrate for peptidoglycan synthesis that reduces vancomycin binding affinity in Enterococcus faecalis.	glycopeptide antibiotic	antibiotic target alteration	513	729	590	582	639	625	446	606	442	461	565	641
ARO:3005044	OmpA	OmpA is a porin that confers resistance to beta-lactam antibiotics.	carbapenem;cephalosporin;cephamycin;monobactam;penam;penem	reduced permeability to antibiotic	497	675	525	875	855	843	530	563	447	445	600	556
ARO:3005063	cprR	cprR is one part of a two-component regulatory system. It with its counterpart cprS induce the Arn operon to confer resistance to peptide antibiotics.	peptide antibiotic	antibiotic efflux;antibiotic target alteration	489	469	370	328	378	415	242	264	283	352	377	403
ARO:3003992	rphB	rphB is a rifampin phosphotransferase protein found in Paenibacillus sp. LC231, a strain of Paenibacillus isolated from Lechuguilla Cave, NM, USA. Confers resistance to rifamycin antibiotics, specifically rifampin, through rifampin inactivation. Described by Pawlowski et al. 2016.	rifamycin antibiotic	antibiotic inactivation	486	385	411	349	266	294	405	404	442	470	505	556
ARO:3005090	RanB	RanB is the determinant of antibiotic resistance within the RanARanB ABC-type efflux system. It confers resistance to aminoglycoside antibiotics.	aminoglycoside antibiotic	antibiotic efflux	477	449	347	361	794	789	429	358	455	482	592	562
ARO:3003665	NmcR	NmcR is a homolog of the LysR regulator found in Enterobacter cloacae that contribute to the regulation of NmcA beta-lactamase.	carbapenem;cephalosporin;cephamycin;penam	antibiotic inactivation	460	371	359	350	227	328	166	194	173	218	189	221
ARO:3002844	vatE	vatE is a transposon-mediated acetyltransferase found in Enterococcus faecium.	streptogramin A antibiotic;streptogramin antibiotic	antibiotic inactivation	456	426	360	303	542	453	189	289	275	265	340	298
ARO:3002832	vgaD	vgaD is an ABC-F subfamily protein expressed in Enterococcus faecium that confers resistance to streptogramin A antibiotics and related compounds. It is associated with plasmid DNA.	pleuromutilin antibiotic;streptogramin A antibiotic;streptogramin antibiotic	antibiotic target protection	455	359	290	253	170	246	361	359	343	379	402	371
ARO:3002910	vanL	VanL is a D-Ala-D-Ala ligase homolog that can synthesize D-Ala-D-Ser, an alternative substrate for peptidoglycan synthesis that reduces vancomycin binding affinity in Enterococcus faecalis.	glycopeptide antibiotic	antibiotic target alteration	426	289	233	259	339	341	264	212	204	257	249	208
ARO:3001209	mecC	A foreign PBP2a acquired by lateral gene transfer that able to perform peptidoglycan synthesis in the presence of beta-lactams.	carbapenem;cephalosporin;cephamycin;monobactam;penam	antibiotic target replacement	420	578	428	634	527	544	342	507	377	298	458	385
ARO:3002954	vanX gene in vanO cluster	Also known as vanXO, is a vanX variant found in the vanO gene cluster.	glycopeptide antibiotic	antibiotic target alteration	418	461	366	299	375	424	197	274	256	269	243	224
ARO:3000804	MexF	MexF is the multidrug inner membrane transporter of the MexEF-OprN complex. mexF corresponds to 2 loci in Pseudomonas aeruginosa PAO1 (gene name: mexF/mexB) and 4 loci in Pseudomonas aeruginosa LESB58 (gene name: mexD/mexB).	diaminopyrimidine antibiotic;fluoroquinolone antibiotic;phenicol antibiotic	antibiotic efflux	408	341	216	307	521	481	420	354	389	361	475	473
ARO:3000549	adeS	AdeS is a sensor kinase in the AdeRS regulatory system of AdeABC. It is essential for AdeABC expression.	glycylcycline;tetracycline antibiotic	antibiotic efflux	408	252	280	278	188	238	239	288	282	299	298	265
ARO:3000197	tet36	Tet36 is a tetracycline resistance gene found in Bacteroides similar to Tet(Q), and binds to the ribosome to confer antibiotic resistance as a ribosomal protection protein.	tetracycline antibiotic	antibiotic target protection	397	310	401	246	239	276	431	263	325	368	329	370
ARO:3004063	EdeQ	EdeQ is an N-acetyltransferase enzyme that confers high-level self-resistance to edeine in Brevibacillus brevis, a natural edeine producer. EdeQ converts active edeine to N-acetyledeine, which is ineffective in vivo.	peptide antibiotic;polyamine antibiotic	antibiotic inactivation	396	409	468	300	145	272	479	573	381	451	441	478
ARO:3002947	vanH gene in vanM cluster	Also known as vanHM, is a vanH variant in the vanM gene cluster.	glycopeptide antibiotic	antibiotic target alteration	395	320	270	255	129	169	323	324	333	339	331	316
ARO:3000830	cpxA	CpxA is a membrane-localized sensor kinase that is activated by envelope stress. It starts a kinase cascade that activates CpxR, which promotes efflux complex expression.	aminocoumarin antibiotic;aminoglycoside antibiotic	antibiotic efflux	377	337	337	253	188	231	209	217	214	248	258	284
ARO:3002932	vanS gene in vanB cluster	Also known as vanSB, is a vanS variant found in the vanB gene cluster.	glycopeptide antibiotic	antibiotic target alteration	377	258	218	215	182	196	178	198	182	280	224	211
ARO:3005021	cfr(D)	cfr(D) is found in Enterococcus faecium. It confers resistance to vancomycin, teicoplanin, and linezolid.	lincosamide antibiotic;oxazolidinone antibiotic;phenicol antibiotic;streptogramin antibiotic	antibiotic target alteration	364	439	381	428	272	239	186	356	301	271	339	338
ARO:3003030	MexV	MexV is the membrane fusion protein of the MexVW-OprM multidrug efflux complex.	disinfecting agents and antiseptics;fluoroquinolone antibiotic;macrolide antibiotic;phenicol antibiotic;tetracycline antibiotic	antibiotic efflux	362	330	286	328	336	352	169	200	152	220	141	168
ARO:3002922	vanR gene in vanC cluster	Also known as vanRC, is a vanR variant found in the vanC gene cluster.	glycopeptide antibiotic	antibiotic target alteration	359	243	312	204	162	238	292	239	197	324	284	284
ARO:3005069	rsmA	rsmA is a gene that regulates virulence of Pseudomonas aeruginosa. However, its negative effect on MexEF-OprN overexpression has been noted to confer resistance to various antibiotics. It's Escherichia coli homolog is csrA.	diaminopyrimidine antibiotic;fluoroquinolone antibiotic;phenicol antibiotic	antibiotic efflux	355	126	223	157	255	391	50	123	100	185	72	118
ARO:3000263	marA	In the presence of antibiotic stress, E. coli overexpresses the global activator protein MarA, which besides inducing MDR efflux pump AcrAB, also down- regulates synthesis of the porin OmpF.	carbapenem;cephalosporin;cephamycin;disinfecting agents and antiseptics;fluoroquinolone antibiotic;glycylcycline;monobactam;penam;penem;phenicol antibiotic;rifamycin antibiotic;tetracycline antibiotic	antibiotic efflux;reduced permeability to antibiotic	351	260	287	131	155	170	285	376	347	407	316	306
ARO:3002929	vanR gene in vanN cluster	Also known as vanRN, is a vanR variant found in the vanN gene cluster.	glycopeptide antibiotic	antibiotic target alteration	341	247	256	246	148	188	242	294	234	317	319	299
ARO:3002833	vgaE	vgaE is an ABC-F subfamily protein expressed in staphylococci that confers resistance to streptogramin A antibiotics and related compounds. It is associated with transposon DNA.	pleuromutilin antibiotic;streptogramin A antibiotic;streptogramin antibiotic	antibiotic target protection	340	275	282	349	136	176	396	306	221	306	317	318
ARO:3000504	golS	GolS is a regulator activated by the presence of golD, and promotes the expression of the MdsABC efflux pump.	carbapenem;cephalosporin;cephamycin;monobactam;penam;penem;phenicol antibiotic	antibiotic efflux	340	314	282	113	77	167	353	304	321	408	291	312
ARO:3007027	salC	salC is a ABC-F subfamily protein gene that confers resistance to lincosamides and class A streptogramins.	lincosamide antibiotic;pleuromutilin antibiotic;streptogramin A antibiotic;streptogramin antibiotic	antibiotic target protection	337	88	108	169	196	211	220	293	184	232	193	264
ARO:3000326	ErmE	ErmE is a methyltransferase found in the erythromycin producer Saccharopolyspora erythraea. Like other Erm enzymes, it catalyzes the methylation of A2058 of the 23S ribosomal RNA. The gene is found within the erythromycin biosynthetic cluster and is responsible for self-resistance.	lincosamide antibiotic;macrolide antibiotic;streptogramin A antibiotic;streptogramin B antibiotic;streptogramin antibiotic	antibiotic target alteration	335	306	247	252	502	393	262	247	227	286	372	380
ARO:3003744	vatF	vatF is a streptogramin A acetyl transferase gene isolated from the chromosome of Yersinia enterocolitica.	streptogramin A antibiotic;streptogramin antibiotic	antibiotic inactivation	334	246	221	184	491	448	160	187	222	201	142	123
ARO:3004451	Agrobacterium fabrum chloramphenicol acetyltransferase	A chloramphenicol resistance determinant described in the Gram-negative bacterium Agrobacterium fabrum.	phenicol antibiotic	antibiotic inactivation	328	248	245	197	330	360	168	119	122	215	214	239
ARO:3000793	mdtB	MdtB is a transporter that forms a heteromultimer complex with MdtC to form a multidrug transporter. MdtBC is part of the MdtABC-TolC efflux complex.	aminocoumarin antibiotic	antibiotic efflux	326	249	222	234	266	249	246	317	239	232	381	365
ARO:3000118	vgaB	Vga(B) is an ABC-F protein expressed in staphylococci that confers resistance to streptogramin A antibiotics and related compounds. It is associated with plasmid DNA.	pleuromutilin antibiotic;streptogramin A antibiotic;streptogramin antibiotic	antibiotic target protection	325	259	250	323	383	453	401	396	368	307	356	409
ARO:3000593	ErmQ	ErmQ confers MLSb phenotype.	lincosamide antibiotic;macrolide antibiotic;streptogramin A antibiotic;streptogramin B antibiotic;streptogramin antibiotic	antibiotic target alteration	325	214	160	105	280	311	255	212	137	240	301	440
ARO:3002931	vanS gene in vanA cluster	Also known as vanSA, is a vanS variant found in the vanA gene cluster.	glycopeptide antibiotic	antibiotic target alteration	320	281	291	174	176	227	282	265	226	227	262	200
ARO:3004075	MuxC	MuxC is one of the two necessary RND components of the MuxABC-OpmB efflux pumps system in Pseudomonas aeruginosa.	aminocoumarin antibiotic;macrolide antibiotic;monobactam;tetracycline antibiotic	antibiotic efflux	313	269	202	264	151	216	263	244	239	234	279	217
ARO:3002871	tet37	tet37 is a chromosome-encoded oxidoreductase isolated from an uncultured bacterium that confers resistance to tetracycline.	tetracycline antibiotic	antibiotic inactivation	310	508	402	587	457	421	379	493	343	396	474	434
ARO:3000823	ramA	RamA (resistance antibiotic multiple) is a positive regulator of AcrAB-TolC and leads to high level multidrug resistance in Klebsiella pneumoniae, Salmonella enterica, and Enterobacter aerugenes, increasing the expression of both the mar operon as well as AcrAB. RamA also decreases OmpF expression.	carbapenem;cephalosporin;cephamycin;disinfecting agents and antiseptics;fluoroquinolone antibiotic;glycylcycline;monobactam;penam;penem;phenicol antibiotic;rifamycin antibiotic;tetracycline antibiotic	antibiotic efflux;reduced permeability to antibiotic	308	263	310	91	140	161	324	279	246	298	297	244
ARO:3004649	cfr(B)	cfr(B) has been observed in mobile genetic elements in E. faecium and Clostridioides difficile and confers resistance to linezolid, clindamycin, erythromycin, chloramphenicol, and retapamulin.	lincosamide antibiotic;oxazolidinone antibiotic;phenicol antibiotic;streptogramin antibiotic	antibiotic target alteration	303	254	191	239	266	292	219	214	173	189	238	286
ARO:3004442	tet(W/N/W)	tet(W/N/W) is a mosaic tetracycline resistance gene and ribosomal protection protein.	tetracycline antibiotic	antibiotic target protection	298	289	285	299	202	314	462	658	302	470	530	750
ARO:3004077	PmpM	PmpM is a multidrug efflux pump belonging to the MATE family of Pseudomonas aeruginosa. PmpM is an H+ drug antiporter and is the first reported case of an H+ coupled efflux pump in the MATE family. PmpM confers resistance to fluoroquinolones, fradiomycin, benzalkonium chloride, chlorhexidine gluconate, ethidium bromide, tetraphenylphosphonium chloride (TPPCl), and rhodamine 6G.	aminoglycoside antibiotic;disinfecting agents and antiseptics;fluoroquinolone antibiotic	antibiotic efflux	295	240	273	229	218	278	333	281	246	274	290	242
ARO:3006903	CAR-1	CAR-1 is a CAR beta-lactamase.	carbapenem	antibiotic inactivation	285	230	283	168	155	337	164	145	174	205	192	179
ARO:3002955	vanY gene in vanA cluster	Also known as vanYA, is a vanY variant found in the vanA gene cluster.	glycopeptide antibiotic	antibiotic target alteration	285	231	246	136	142	165	128	182	169	231	201	178
ARO:3002958	vanY gene in vanF cluster	Also known as vanYF, is a vanY variant found in the vanF gene cluster.	glycopeptide antibiotic	antibiotic target alteration	274	208	252	130	111	140	269	236	235	305	156	206
ARO:3003105	dfrA3	dfrA3 is an integron-encoded dihydrofolate reductase found in Escherichia coli.	diaminopyrimidine antibiotic	antibiotic target replacement	269	421	347	471	303	369	268	263	249	190	318	264
ARO:3000617	mecA	A foreign PBP2a acquired by lateral gene transfer that able to perform peptidoglycan synthesis in the presence of beta-lactams.	carbapenem;cephalosporin;cephamycin;monobactam;penam	antibiotic target replacement	259	239	220	221	331	354	238	219	194	236	282	271
ARO:3003953	hmrM	hmrM is a multidrug efflux pump belonging to the MATE family and functions as a Na+/drug antiporter.	disinfecting agents and antiseptics;fluoroquinolone antibiotic	antibiotic efflux	257	226	211	213	162	206	238	322	228	267	248	209
ARO:3002843	vatD	vatD is a transposon-mediated acetyltransferase found in Enterococcus faecium.	streptogramin A antibiotic;streptogramin antibiotic	antibiotic inactivation	257	236	228	275	244	228	208	251	151	209	215	246
ARO:3005068	ParR	ParR is a component of the two-component sensor ParRS. Alongside its counterpart ParS, it confers resistance to polycationic antibiotics through the regulation of efflux components and porins.	aminoglycoside antibiotic;carbapenem;cephalosporin;cephamycin;disinfecting agents and antiseptics;fluoroquinolone antibiotic;macrolide antibiotic;monobactam;penam;penem;phenicol antibiotic;tetracycline antibiotic	antibiotic efflux;reduced permeability to antibiotic	249	205	249	193	117	145	170	266	214	178	220	219
ARO:3000777	adeF	AdeF is the membrane fusion protein of the multidrug efflux complex AdeFGH.	fluoroquinolone antibiotic;tetracycline antibiotic	antibiotic efflux	248	146	58	130	150	266	161	180	96	80	128	135
ARO:3002974	vanTr gene in vanL cluster	Also known as vanTrL, is a vanT variant found in the vanL gene cluster. vanTrL codes for the racemase component of vanT.	glycopeptide antibiotic	antibiotic target alteration	235	165	215	130	74	55	179	158	114	181	182	181
ARO:3003920	pgpB	A gene that produces the protein lipid A 4'-phosphatase.	peptide antibiotic	antibiotic target alteration	234	434	399	224	400	453	221	200	159	167	248	275
ARO:3000378	MexB	MexB is the inner membrane multidrug exporter of the efflux complex MexAB-OprM.	aminocoumarin antibiotic;carbapenem;cephalosporin;cephamycin;diaminopyrimidine antibiotic;fluoroquinolone antibiotic;macrolide antibiotic;monobactam;penam;penem;peptide antibiotic;phenicol antibiotic;sulfonamide antibiotic;tetracycline antibiotic	antibiotic efflux	234	195	132	116	207	244	209	199	170	120	176	165
ARO:3004100	LpeB	LpeB is a subunit of the LpeAB efflux pump in Legionella pneumophila, which is homologous to AcrB in E. coli.	macrolide antibiotic	antibiotic efflux	234	191	182	126	87	113	169	177	140	165	146	196
ARO:3002964	vanW gene in vanB cluster	Also known as vanWB, is a vanW variant found in the vanB gene cluster.	glycopeptide antibiotic	antibiotic target alteration	225	295	281	238	321	325	204	164	161	165	255	266
ARO:3003010	ceoB	ceoB is a cytoplasmic membrane component of the CeoAB-OpcM efflux pump.	aminoglycoside antibiotic;fluoroquinolone antibiotic	antibiotic efflux	222	197	195	224	289	273	258	314	266	269	282	277
ARO:3000186	tetM	TetM is a ribosomal protection protein that confers tetracycline resistance. It is found on transposable DNA elements and its horizontal transfer between bacterial species has been documented.	tetracycline antibiotic	antibiotic target protection	219	190	175	209	189	224	199	222	231	222	215	192
ARO:3003441	cfrA	CfrA is a chloramphenicol-florfenicol resistance gene and methyltransferase enzyme. Methylation of position 8 of A2503 in 23S rRNA confers resistance to chloramphenicol antibiotics first identified by Schwarz 2000 as cfr from Mammaliicoccus sciuri. Additional Oxazolidinone resistance mediated by the cfr gene in a human isolated was first reported from Colombia in linezolid- and methicillin-resist…	lincosamide antibiotic;oxazolidinone antibiotic;phenicol antibiotic;pleuromutilin antibiotic;streptogramin A antibiotic;streptogramin antibiotic	antibiotic target alteration	210	223	193	220	325	313	238	196	180	228	177	249
ARO:3000190	tetO	TetO is a ribosomal protection protein. It is associated with conjugative plasmids.	tetracycline antibiotic	antibiotic target protection	202	139	147	115	38	131	162	250	172	189	156	178
ARO:3003031	MexW	MexW is the RND-type membrane protein of the efflux complex MexVW-OprM.	disinfecting agents and antiseptics;fluoroquinolone antibiotic;macrolide antibiotic;phenicol antibiotic;tetracycline antibiotic	antibiotic efflux	198	301	239	258	214	155	232	330	287	291	340	225
ARO:3002959	vanY gene in vanG cluster	Also known as vanYG, is a vanY variant found in the vanG gene cluster.	glycopeptide antibiotic	antibiotic target alteration	197	164	158	127	116	128	160	188	101	148	152	186
ARO:3002949	vanX gene in vanA cluster	Also known as vanXA, is a vanX variant found in the vanA gene cluster.	glycopeptide antibiotic	antibiotic target alteration	195	284	264	390	357	389	218	167	218	203	219	274
ARO:3000005	vanD	VanD is a D-Ala-D-Ala ligase homolog similar to VanA, and can synthesize D-Ala-D-Lac, an alternative substrate for peptidoglycan synthesis that reduces vancomycin binding affinity. It is associated with both vancomycin and teicoplanin resistance.	glycopeptide antibiotic	antibiotic target alteration	194	161	169	117	113	148	169	142	122	122	140	127
ARO:3003705	mexN	MexN is the inner membrane transporter of the MexMN-OprM multidrug efflux complex.	phenicol antibiotic	antibiotic efflux	193	284	191	190	155	236	177	152	147	190	221	161
ARO:3002830	vgaALC	vgaALC is an ABC-F subfamily protein expressed in staphylococci that confers resistance to streptogramin A antibiotics and related compounds. It is associated with plasmid DNA.	pleuromutilin antibiotic;streptogramin A antibiotic;streptogramin antibiotic	antibiotic target protection	192	108	98	115	59	124	153	176	124	171	173	117
ARO:3002674	Clostridium butyricum catB	catB is a chromosome-encoded variant of the cat gene found in Clostridium butyricum.	phenicol antibiotic	antibiotic inactivation	190	119	125	49	84	90	237	149	205	204	222	211
ARO:3003749	salA	salA is an ABC-F subfamily protein gene isolated from the chromosome of Mammaliicoccus sciuri conferring resistance to lincosamides and streptogramins.	lincosamide antibiotic;pleuromutilin antibiotic;streptogramin A antibiotic;streptogramin antibiotic	antibiotic target protection	189	103	102	206	76	87	217	182	194	202	212	223
ARO:3004054	Pseudomonas aeruginosa CpxR	CpxR is directly involved in activation of expression of RND efflux pump MexAB-OprM in P. aeruginosa. CpxR is required to enhance mexAB-oprM expression and drug resistance, in the absence of repressor MexR.	aminocoumarin antibiotic;aminoglycoside antibiotic;carbapenem;cephalosporin;cephamycin;diaminopyrimidine antibiotic;fluoroquinolone antibiotic;macrolide antibiotic;monobactam;penam;penem;peptide antibiotic;phenicol antibiotic;sulfonamide antibiotic;tetracycline antibiotic	antibiotic efflux	189	165	135	112	204	184	116	100	121	138	125	166
ARO:3003070	vanX gene in vanD cluster	Also known as vanXD, is a vanX variant found in the vanD gene cluster.	glycopeptide antibiotic	antibiotic target alteration	188	196	192	158	49	82	169	153	128	124	148	181
ARO:3002572	AAC(6')-Iad	AAC(6')-Iad is a plasmid-encoded aminoglycoside acetyltransferase in Acinetobacter genomosp. 3.	aminoglycoside antibiotic	antibiotic inactivation	187	139	129	103	43	87	226	264	164	239	196	184
ARO:3002953	vanX gene in vanM cluster	Also known as vanXM, is a vanX variant found in the vanM gene cluster.	glycopeptide antibiotic	antibiotic target alteration	186	132	77	111	119	124	168	140	123	148	106	133
ARO:3002816	clbC	clbC is a plasmid-encoded cfr gene found in Alkalihalobacillus clausii.	lincosamide antibiotic;oxazolidinone antibiotic;phenicol antibiotic;pleuromutilin antibiotic;streptogramin A antibiotic;streptogramin antibiotic	antibiotic target alteration	184	170	123	208	149	139	167	138	117	99	133	127
ARO:3003908	Erm(47)	Chromosome-encoded gene conferring MLSB resistance. Identified from Helcococcus kunzii.	lincosamide antibiotic;macrolide antibiotic;streptogramin antibiotic	antibiotic target alteration	183	149	178	75	69	103	114	159	114	129	135	118
ARO:3003942	abcA	AbcA is a multidrug resistant ABC transporter that confers resistance to methicillin, daptomycin, cefotaxime, and moenomycin.	cephalosporin;penam;peptide antibiotic	antibiotic efflux	181	130	171	85	79	105	238	127	195	245	176	184
ARO:3000790	mdsB	MdsB is the inner membrane transporter of the multidrug and metal efflux complex MdsABC. mdsB corresponds to 1 locus in Pseudomonas aeruginosa PAO1 (gene name: mexQ) and 2 loci in Pseudomonas aeruginosa LESB58.	carbapenem;cephalosporin;cephamycin;monobactam;penam;penem;phenicol antibiotic	antibiotic efflux	177	135	139	150	223	381	119	138	89	127	111	125
ARO:3005067	ParS	ParS is the sensor component of the two-component ParRS system. Alongside its counterpart ParR, it confers resistance to polycationic antibiotics though regulation of efflux pumps and porins.	aminoglycoside antibiotic;carbapenem;cephalosporin;cephamycin;disinfecting agents and antiseptics;fluoroquinolone antibiotic;macrolide antibiotic;monobactam;penam;penem;phenicol antibiotic;tetracycline antibiotic	antibiotic efflux;reduced permeability to antibiotic	175	67	70	47	116	128	110	85	74	86	78	93
ARO:3005349	DfrA38	DfrA38 is a dihydrofolate reductase that confers resistant to Trimethoprim. Detected directly from NCBI and submitted without publication.	diaminopyrimidine antibiotic	antibiotic target replacement	172	170	157	103	87	100	91	91	89	124	91	136
ARO:3002494	SRT-2	SRT-2, isolated from Serratia marcescens, is a chromosomal beta-lactamase that confers resistance to cefotaxime.	cephalosporin	antibiotic inactivation	170	133	181	83	19	52	227	237	164	190	169	130
ARO:3000533	macA	MacA is a membrane fusion protein that forms an antibiotic efflux complex with MacB and TolC. macA corresponds to 1 locus in Pseudomonas aeruginosa PAO1 and 1 locus in Pseudomonas aeruginosa LESB58.	macrolide antibiotic	antibiotic efflux	168	194	133	279	235	213	170	201	178	154	214	203
ARO:3002971	vanT gene in vanE cluster	Also known as vanTE, is a vanT variant found in the vanE gene cluster.	glycopeptide antibiotic	antibiotic target alteration	168	168	152	230	104	172	203	283	183	159	156	144
ARO:3002970	vanT gene in vanC cluster	Also known as vanTC, is a vanT variant found in the vanC gene cluster.	glycopeptide antibiotic	antibiotic target alteration	166	188	166	121	133	141	178	176	143	161	148	159
ARO:3002952	vanX gene in vanF cluster	Also known as vanXF, is a vanX variant found in the vanF gene cluster.	glycopeptide antibiotic	antibiotic target alteration	164	113	165	90	81	122	176	74	89	124	108	105
ARO:3002966	vanXY gene in vanC cluster	Also known as vanXYC, is a vanXY variant found in the vanC gene cluster.	glycopeptide antibiotic	antibiotic target alteration	164	128	106	79	41	82	190	98	107	149	110	127
ARO:3002961	vanY gene in vanM cluster	Also known as vanYM, is a vanY variant found in the vanM gene cluster.	glycopeptide antibiotic	antibiotic target alteration	163	173	164	208	80	116	177	161	116	132	156	160
ARO:3000192	tetS	Tet(S) is a ribosomal protection protein found in Gram-positive and Gram-negative strains. It is similar to tet(M) and tet(O).	tetracycline antibiotic	antibiotic target protection	162	195	162	167	76	86	104	108	93	113	90	117
ARO:3002930	vanR gene in vanO cluster	Also known as vanRO, is a vanR variant found in the vanO gene cluster.	glycopeptide antibiotic	antibiotic target alteration	162	178	128	104	121	116	53	60	50	62	102	127
ARO:3002815	clbB	clbB is a plasmid-encoded cfr gene found in Bacillus brevis.	lincosamide antibiotic;oxazolidinone antibiotic;phenicol antibiotic;pleuromutilin antibiotic;streptogramin A antibiotic;streptogramin antibiotic	antibiotic target alteration	161	142	130	108	79	120	61	83	90	92	111	112
ARO:3003060	tsnR	tsnR is a 23S ribosomal RNA methyltransferase that methylates adenosine-1067 to confer resistance to thiostrepton.	peptide antibiotic	antibiotic target alteration	159	100	129	71	31	70	118	151	121	156	118	132
ARO:3002868	dfrG	dfrG is a plasmid-encoded dihydrofolate reductase found in Staphylococcus aureus.	diaminopyrimidine antibiotic	antibiotic target replacement	158	190	141	222	113	76	226	195	174	217	220	184
ARO:3004643	Erm(K)	A 23S rRNA (adenine(2058)-N(6))-methyltransferase Erm(K) [Alkalihalobacillus halodurans].	lincosamide antibiotic;macrolide antibiotic;streptogramin antibiotic	antibiotic target alteration	157	167	123	133	167	184	237	228	194	188	214	167
ARO:3003681	TriC	TriC is a resistance nodulation cell division (RND) transporter that is a part of TriABC-OpmH, a triclosan-specific efflux protein.	disinfecting agents and antiseptics	antibiotic efflux	157	77	77	64	128	243	88	78	128	165	162	100
ARO:3000803	MexE	MexE is the membrane fusion protein of the MexEF-OprN multidrug efflux complex.	diaminopyrimidine antibiotic;fluoroquinolone antibiotic;phenicol antibiotic	antibiotic efflux	156	134	109	209	127	124	90	110	120	129	130	155
ARO:3003987	VatI	Streptogramin A acetyltransferase found in Paenibacillus sp. LC231, isolated from Lechuguilla Cave, NM, USA. Confers resistance to streptogramin A antibiotics. Described by Pawlowski et al. 2016.	streptogramin A antibiotic;streptogramin antibiotic	antibiotic inactivation	155	121	108	251	217	279	183	181	77	122	133	144
ARO:3002969	vanXY gene in vanN cluster	Also known as vanXYN, is a vanXY variant found in the vanN gene cluster.	glycopeptide antibiotic	antibiotic target alteration	155	156	157	152	70	95	163	187	129	192	191	173
ARO:3003107	mef(B)	mef(B) is a macrolide efflux gene located in the vicinity of sul3 in Escherichia coli. There is also a mefB found in Streptococcus agalactiae that confers resistance to macrolides.	macrolide antibiotic	antibiotic efflux	154	116	129	79	16	34	160	149	147	198	157	135
ARO:3000491	acrD	AcrD is an aminoglycoside efflux pump expressed in E. coli. Its expression can be induced by indole, and is regulated by baeRS and cpxAR.	aminoglycoside antibiotic	antibiotic efflux	151	121	100	106	125	206	91	156	130	126	131	92
ARO:3000377	MexA	MexA is the membrane fusion protein of the MexAB-OprM multidrug efflux complex.	aminocoumarin antibiotic;carbapenem;cephalosporin;cephamycin;diaminopyrimidine antibiotic;fluoroquinolone antibiotic;macrolide antibiotic;monobactam;penam;penem;peptide antibiotic;phenicol antibiotic;sulfonamide antibiotic;tetracycline antibiotic	antibiotic efflux	150	74	85	120	127	129	103	121	123	149	158	160
ARO:3002687	catQ	catQ is a chromosome-encoded variant of the cat gene found in Clostridium perfringens.	phenicol antibiotic	antibiotic inactivation	149	141	144	102	66	108	142	86	109	122	127	147
ARO:3003922	oqxA	RND efflux pump conferring resistance to fluoroquinolone.	diaminopyrimidine antibiotic;fluoroquinolone antibiotic;glycylcycline;nitrofuran antibiotic;tetracycline antibiotic	antibiotic efflux	148	117	111	127	315	306	161	165	106	97	146	150
ARO:3000616	mel	Mel, a homolog of MsrA, is an ABC-F subfamily protein associated with macrolide resistance. It is expressed on the same operon as mefA and mefE, both MFS-type efflux proteins that confer macrolide resistance.	macrolide antibiotic;streptogramin antibiotic	antibiotic target protection	145	96	144	45	18	23	881	1043	934	1136	686	727
ARO:3000124	mecI	mecI acts as a repressor of transcription of the mecA/mecR1/mecI operon.	carbapenem;cephalosporin;cephamycin;monobactam;penam	antibiotic target replacement	145	169	155	70	278	193	117	137	90	154	159	147
ARO:3003923	oqxB	RND efflux pump conferring resistance to fluoroquinolone.	diaminopyrimidine antibiotic;fluoroquinolone antibiotic;glycylcycline;nitrofuran antibiotic;tetracycline antibiotic	antibiotic efflux	144	153	140	174	213	239	183	196	245	149	176	187
ARO:3002597	AAC(6')-Ie-APH(2'')-Ia	AAC(6')-Ie-APH(2'')-Ia is an aminoglycoside acetyltransferase encoded by plasmids and transposons in S. aureus, E. faecalis, E. faecium and Staphylococcus warneri.	aminoglycoside antibiotic	antibiotic inactivation	141	160	142	53	73	96	306	297	248	307	361	420
ARO:3002865	dfrC	dfrC is a chromosome-encoded dihydrofolate reductase found in Staphylococcus aureus.	diaminopyrimidine antibiotic	antibiotic target replacement	141	99	94	96	229	220	110	61	81	118	140	121
ARO:3005040	YajC	YajC interacts with the AcrAB-TolC efflux pump in a way that in uncharacterized but is shown to grant increased fitness in the presence of linezolid, rifampicin, and vancomycin.	cephalosporin;disinfecting agents and antiseptics;fluoroquinolone antibiotic;glycylcycline;penam;phenicol antibiotic;rifamycin antibiotic;tetracycline antibiotic	antibiotic efflux	141	149	130	250	130	142	85	113	77	76	108	86
ARO:3002866	dfrD	dfrD is a plasmid-encoded dihydrofolate reductase found in Listeria monocytogenes.	diaminopyrimidine antibiotic	antibiotic target replacement	139	173	156	268	161	139	91	157	82	60	82	85
ARO:3002894	otrC	otrC is a tetracycline resistance efflux pump found in Streptomyces rimosus.	tetracycline antibiotic	antibiotic efflux	136	142	125	112	115	156	258	216	152	266	157	184
ARO:3000782	adeK	AdeK is the outer membrane factor protein in the adeIJK multidrug efflux complex.	carbapenem;cephalosporin;diaminopyrimidine antibiotic;fluoroquinolone antibiotic;lincosamide antibiotic;macrolide antibiotic;penem;phenicol antibiotic;rifamycin antibiotic;tetracycline antibiotic	antibiotic efflux	136	109	87	149	372	335	99	64	92	91	115	106
ARO:3003723	vanI	VanI is a D-Ala-D-Lac ligase that reduces vancomycin binding affinity, helping to confer vancomycin resistance as part of the VanI resistance gene cluster in Desulfitobacterium spp. and Desulfosporosinus spp.	glycopeptide antibiotic	antibiotic target alteration	136	72	87	60	80	85	88	70	76	98	67	61
ARO:3000792	mdtA	MdtA is the membrane fusion protein of the multidrug efflux complex mdtABC.	aminocoumarin antibiotic	antibiotic efflux	133	150	161	188	297	291	126	114	131	112	191	155
ARO:3002647	APH(3')-IIIa	APH(3')-IIIa is a plasmid-encoded aminoglycoside phosphotransferase in S. aureus and Enterococcus spp.	aminoglycoside antibiotic	antibiotic inactivation	133	144	118	37	68	61	115	134	147	157	145	113
ARO:3000778	adeG	AdeG is the inner membrane transporter of the AdeFGH multidrug efflux complex.	fluoroquinolone antibiotic;tetracycline antibiotic	antibiotic efflux	131	142	98	174	243	282	119	155	113	146	148	130
ARO:3000027	emrA	EmrA is a membrane fusion protein, providing an efflux pathway with EmrB and TolC between the inner and outer membranes of E. coli, a Gram-negative bacterium.	fluoroquinolone antibiotic	antibiotic efflux	130	180	154	212	229	245	130	171	82	105	136	126
ARO:3003725	vanX gene in vanI cluster	Also known as vanXI, is a vanX variant found in the vanI glycopeptide resistance gene cluster. It is a D-Ala-D-Ala dipeptidase.	glycopeptide antibiotic	antibiotic target alteration	129	270	216	230	306	270	196	258	159	132	203	200
ARO:3000300	lsaA	LsaA is an ABC-F subfamily protein expressed in Enterococcus faecalis. It confers resistance to clindamycin, quinupristin-dalfopristin, and dalfopristin.	lincosamide antibiotic;pleuromutilin antibiotic;streptogramin A antibiotic;streptogramin B antibiotic;streptogramin antibiotic	antibiotic target protection	129	90	111	108	95	118	86	70	129	171	117	165
ARO:3000010	vanA	VanA is a D-Ala-D-Ala ligase homolog that synthesizes D-Ala-D-Lac, an alternative substrate for peptidoglycan synthesis that reduces vancomycin binding affinity. It has been isolated from VREs. It is associated with both vancomycin and teicoplanin resistance.	glycopeptide antibiotic	antibiotic target alteration	129	69	65	89	70	87	102	96	81	73	59	98
ARO:3000808	MexI	MexI is the inner membrane transporter of the efflux complex MexGHI-OpmD.	disinfecting agents and antiseptics;fluoroquinolone antibiotic;tetracycline antibiotic	antibiotic efflux	128	95	121	119	72	74	121	164	111	182	179	132
ARO:3000781	adeJ	AdeJ is a RND efflux protein that acts as the inner membrane transporter of the AdeIJK efflux complex. It has 57% identity with E. coli AcrB.	carbapenem;cephalosporin;diaminopyrimidine antibiotic;fluoroquinolone antibiotic;lincosamide antibiotic;macrolide antibiotic;penem;phenicol antibiotic;rifamycin antibiotic;tetracycline antibiotic	antibiotic efflux	127	125	86	154	240	455	198	157	103	143	132	163
ARO:3003984	BahA	Bacitracin amidohydrolase found in Paenibacillus sp. LC231, an isolated strain of Paenibacillus from Lechuguilla Cave, NM, USA. Confers resistance by bacitracin inactivation through amidohydrolysis. Described by Pawlowski et al. 2016.	peptide antibiotic	antibiotic inactivation	127	109	121	49	37	55	34	59	46	97	47	47
ARO:3000495	ErmD	ErmD confers MLSb phenotype.	lincosamide antibiotic;macrolide antibiotic;streptogramin A antibiotic;streptogramin B antibiotic;streptogramin antibiotic	antibiotic target alteration	120	197	183	180	145	167	194	123	130	129	178	165
ARO:3002831	vgaC	vgaC is an ABC-F subfamily protein expressed in staphylococci that confers resistance to streptogramin A antibiotics and related compounds. It is associated with plasmid DNA.	pleuromutilin antibiotic;streptogramin A antibiotic;streptogramin antibiotic	antibiotic target protection	120	75	68	111	45	94	110	123	121	163	187	200
ARO:3004612	Escherichia coli ampH beta-lactamase	AmpH is a class C ampC-like beta-lactamase and penicillin-binding protein identified in Escherichia coli.	cephalosporin;penam	antibiotic inactivation	119	153	138	214	124	154	88	151	74	114	101	86
ARO:3000811	mtrD	MtrD is the inner membrane multidrug transporter of the MtrCDE efflux complex.	macrolide antibiotic;penam	antibiotic efflux	119	117	92	145	107	156	128	116	108	83	106	62
ARO:3000379	OprM	OprM is an outer membrane factor protein found in Pseudomonas aeruginosa and Burkholderia vietnamiensis. It is part of the MexAB-OprM, MexVW-OprM, MexXY-OprM and the AmrAB-OprM complex.	aminocoumarin antibiotic;aminoglycoside antibiotic;carbapenem;cephalosporin;cephamycin;diaminopyrimidine antibiotic;disinfecting agents and antiseptics;fluoroquinolone antibiotic;macrolide antibiotic;monobactam;penam;penem;peptide antibiotic;phenicol antibiotic;sulfonamide antibiotic;tetracycline antibiotic	antibiotic efflux	118	80	71	110	185	190	72	93	69	83	129	147
ARO:3003576	eptA	PmrC mediates the modification of Lipid A by the addition of 4-amino-4-deoxy-L-arabinose (L-Ara4N) and phosphoethanolamine, resulting in a less negative cell membrane and decreased binding of polymyxin B.	peptide antibiotic	antibiotic target alteration	114	110	75	82	138	91	102	87	111	94	113	114
ARO:3004073	MuxA	MuxA is a membrane fusion protein component of the efflux pump system MuxABC-OpmB in Pseudomonas aeruginosa.	aminocoumarin antibiotic;macrolide antibiotic;monobactam;tetracycline antibiotic	antibiotic efflux	112	102	99	49	130	103	66	40	77	44	64	59
ARO:3003056	smeE	smeE is the RND protein of the efflux complex smeDEF in Stenotrophomonas maltophilia.	fluoroquinolone antibiotic;macrolide antibiotic;phenicol antibiotic;tetracycline antibiotic	antibiotic efflux	110	177	157	99	116	165	105	138	153	109	174	174
ARO:3003907	cipA	Cfr-like methyltransferase enzyme conferring resistance to multiple clinically relevant antibiotic classes.	lincosamide antibiotic;oxazolidinone antibiotic;phenicol antibiotic;pleuromutilin antibiotic;streptogramin A antibiotic;streptogramin antibiotic	antibiotic target alteration	110	56	80	133	195	255	127	113	98	115	110	156
ARO:3000775	adeB	AdeB is the multidrug transporter of the adeABC efflux system.	glycylcycline;tetracycline antibiotic	antibiotic efflux	108	119	101	145	71	83	121	97	111	83	126	96
ARO:3002814	clbA	clbA is a plasmid-encoded cfr gene found in Bacillus velezensis (Bacillus amyloliquefaciens subsp. plantarum).	lincosamide antibiotic;oxazolidinone antibiotic;phenicol antibiotic;pleuromutilin antibiotic;streptogramin A antibiotic;streptogramin antibiotic	antibiotic target alteration	106	216	187	84	362	319	128	186	179	224	190	246
ARO:3000600	Erm(34)	ErmD confers MLSb phenotype.	lincosamide antibiotic;macrolide antibiotic;streptogramin A antibiotic;streptogramin B antibiotic;streptogramin antibiotic	antibiotic target alteration	106	142	81	150	178	172	110	90	124	98	105	117
ARO:3000791	mdsC	MdsC is the outer membrane channel of the multidrug and metal efflux complex MdsABC.	carbapenem;cephalosporin;cephamycin;monobactam;penam;penem;phenicol antibiotic	antibiotic efflux	105	55	50	69	90	70	34	49	47	48	97	106
ARO:3005348	DfrA36	DfrA36 is a dihydrofolate reductase that confers resistant to Trimethoprim. Originally described by Wuthrich et al., 2019, and isolated from Escherichia coli.	diaminopyrimidine antibiotic	antibiotic target replacement	104	93	97	45	53	76	22	29	40	60	40	42
ARO:3001301	RlmA(II)	RlmA(II) is a methyltransferase found in Streptococcus pneumoniae and confers resistance to mycinamicin, tylosin and lincosamides. Specifically, this enzyme adds a methyl group to guanosine 748 (E. coli numbering) of 23S ribosomal RNA.	lincosamide antibiotic;macrolide antibiotic	antibiotic target alteration	103	107	103	48	30	66	162	200	133	218	143	164
ARO:3000780	adeI	AdeI is the membrane fusion protein of the AdeIJK multidrug efflux complex.	carbapenem;cephalosporin;diaminopyrimidine antibiotic;fluoroquinolone antibiotic;lincosamide antibiotic;macrolide antibiotic;penem;phenicol antibiotic;rifamycin antibiotic;tetracycline antibiotic	antibiotic efflux	102	134	96	103	222	233	43	79	89	74	133	112
ARO:3006999	SST-1	SST-1 is a SST beta-lactamase.	cephalosporin	antibiotic inactivation	102	96	87	85	39	25	28	82	76	61	49	53
ARO:3004042	Enterobacter cloacae acrA	AcrA is a subunit of the AcrAB-TolC multidrug efflux system that in E. cloacae.	cephalosporin;disinfecting agents and antiseptics;fluoroquinolone antibiotic;glycylcycline;penam;phenicol antibiotic;rifamycin antibiotic;tetracycline antibiotic	antibiotic efflux	99	59	71	78	78	129	65	58	60	87	80	72
ARO:3003710	MexL	MexL is a specific repressor of mexJK transcription and autoregulates its own expression.	disinfecting agents and antiseptics;macrolide antibiotic;tetracycline antibiotic	antibiotic efflux	99	17	21	10	76	74	10	0	2	20	4	11
ARO:3003063	ykkC	ykkC is an SMR-type protein that is a subunit of the ykkCD efflux pump.	aminoglycoside antibiotic;phenicol antibiotic;tetracycline antibiotic	antibiotic efflux	97	230	160	187	246	225	29	46	30	38	52	40
ARO:3006869	CSA-1	CSA-1 is a CSA beta-lactamase.	cephalosporin	antibiotic inactivation	97	115	105	127	0	14	75	103	53	107	82	73
ARO:3002912	vanN	VanN is a D-Ala-D-Ala ligase homolog that can synthesize D-Ala-D-Ser, an alternative substrate for peptidoglycan synthesis that reduces vancomycin binding affinity in Enterococcus faecium.	glycopeptide antibiotic	antibiotic target alteration	95	109	148	55	134	141	153	138	134	139	194	174
ARO:3000801	MexD	MexD is the multidrug inner membrane transporter of the MexCD-OprJ complex.	aminocoumarin antibiotic;aminoglycoside antibiotic;cephalosporin;diaminopyrimidine antibiotic;fluoroquinolone antibiotic;macrolide antibiotic;penam;phenicol antibiotic;tetracycline antibiotic	antibiotic efflux	95	78	82	76	107	105	100	85	55	92	59	90
ARO:3000604	Erm(35)	ErmD confers MLSb phenotype.	lincosamide antibiotic;macrolide antibiotic;streptogramin A antibiotic;streptogramin B antibiotic;streptogramin antibiotic	antibiotic target alteration	94	108	86	130	139	147	63	58	75	52	79	79
ARO:3004074	MuxB	MuxB is one of the two necessary RND components in the Pseudomonas aeruginosa efflux pump system MuxABC-OpmB.	aminocoumarin antibiotic;macrolide antibiotic;monobactam;tetracycline antibiotic	antibiotic efflux	92	171	147	126	138	172	113	126	85	91	80	121
ARO:3002933	vanS gene in vanC cluster	Also known as vanSC, is a vanS variant found in the vanC gene cluster.	glycopeptide antibiotic	antibiotic target alteration	92	91	88	145	69	61	120	94	69	102	97	90
ARO:3004043	Escherichia coli acrA	AcrA is a subunit of the AcrAB-TolC multidrug efflux system that in E. coli.	cephalosporin;disinfecting agents and antiseptics;fluoroquinolone antibiotic;glycylcycline;penam;phenicol antibiotic;rifamycin antibiotic;tetracycline antibiotic	antibiotic efflux	91	103	76	60	176	305	38	26	73	84	68	70
ARO:3002825	ErmY	ErmY is a plasmid-mediated methyltransferase found in Staphylococcus aureus.	lincosamide antibiotic;macrolide antibiotic;streptogramin antibiotic	antibiotic target alteration	91	43	40	70	68	70	49	104	78	98	68	80
ARO:3000499	AcrE	AcrE is a membrane fusion protein, similar to AcrA.	cephalosporin;cephamycin;fluoroquinolone antibiotic;penam	antibiotic efflux	90	162	107	161	147	142	87	76	53	28	60	65
ARO:3004715	vga(E) Staphylococcus cohnii	vga(E) gene variant that confers resistance to pleuromutilins, lincosamides and streptogramin A antibiotics in staphylococci.	pleuromutilin antibiotic;streptogramin A antibiotic;streptogramin antibiotic	antibiotic target protection	90	82	34	64	37	76	97	141	111	101	138	80
ARO:3000795	mdtE	MdtE is the membrane fusion protein of the MdtEF multidrug efflux complex. It shares 70% sequence similarity with AcrA.	fluoroquinolone antibiotic;macrolide antibiotic;penam	antibiotic efflux	90	73	40	35	110	121	62	61	63	66	62	82
ARO:3006237	ACT-42	ACT-42 is a ACT beta-lactamase.	carbapenem;cephalosporin;cephamycin;penam	antibiotic inactivation	90	82	94	39	21	25	112	64	63	91	59	71
ARO:3000768	abeS	AbeS in an efflux pump of the SMR family of transporters found in Acinetobacter baumannii.	aminocoumarin antibiotic;macrolide antibiotic	antibiotic efflux	90	63	92	51	94	52	29	41	66	50	42	45
ARO:3002913	vanO	VanO is a D-Ala-D-Ala ligase homolog that can synthesize D-Ala-D-Lac, an alternative substrate for peptidoglycan synthesis that reduces vancomycin binding affinity. It is associated with both vancomycin and teicoplanin resistance.	glycopeptide antibiotic	antibiotic target alteration	88	104	94	86	73	101	158	121	137	100	125	147
ARO:3001265	Erm(30)	Erm(30) confers a MLSb resistant phenotype. Along with erm(31), these genes are responsible for self-resistance in the pikromycin/narbomycin/methymycin/neomethymycin producer, Streptomyces venezuelae.	lincosamide antibiotic;macrolide antibiotic;streptogramin antibiotic	antibiotic target alteration	88	71	66	76	63	49	133	114	90	75	82	55
ARO:3003016	dfrA20	dfrA20 is a plasmid-encoded dihydrofolate reductase found in Pasteurella multocida.	diaminopyrimidine antibiotic	antibiotic target replacement	88	53	30	80	106	143	61	84	70	58	62	113
ARO:3003704	mexM	mexM is the membrane fusion protein of the MexMN-OprM multidrug efflux complex.	phenicol antibiotic	antibiotic efflux	88	58	46	89	93	104	56	40	76	68	70	61
ARO:3004645	dfrI	dfrI is a dihydrofolate reductase that is resistant to trimethoprim.	diaminopyrimidine antibiotic	antibiotic target replacement	86	99	80	176	122	142	99	85	78	57	95	82
ARO:3002897	SAT-4	SAT-4 is a plasmid-mediated streptothricin acetyltransferase and streptothricin (a nucleoside antibiotic) resistant determinant. Originally described from a Campylobacter coli BE/G4 plasmid gene sequence by Jacob et al, 1994.	nucleoside antibiotic	antibiotic inactivation	86	74	95	20	10	18	53	55	44	36	54	58
ARO:3003679	TriA	TriA is a membrane protein that is fused to TriB and both are required for the triclosan efflux pump function of TriABC-OpmH in P. aeruginosa.	disinfecting agents and antiseptics	antibiotic efflux	85	113	102	113	161	164	89	105	96	74	135	129
ARO:3000444	rphA	The enzymatic inactivation of rifampin by phosphorylation at the 21-OH position.	rifamycin antibiotic	antibiotic inactivation	84	66	66	50	25	39	86	101	70	82	135	120
ARO:3005046	MecC-type methicillin resistance repressor MecI	This MecI is a methicillin-resistant repressor resembling MecC. It confers resistance to penams.	carbapenem;cephalosporin;cephamycin;monobactam;penam	antibiotic target replacement	83	60	45	27	59	75	55	100	56	80	63	68
ARO:3005045	SatA	SatA is part of the Streptothricin acetyltransferase gene family. It confers resistance to nucleoside antibiotics.	nucleoside antibiotic	antibiotic inactivation	83	62	82	41	27	36	40	102	68	68	65	64
ARO:3002842	vatC	vatC is a plasmid-mediated acetyltransferase found in Staphylococcus cohnii.	streptogramin A antibiotic;streptogramin antibiotic	antibiotic inactivation	82	105	101	55	91	138	38	37	33	48	49	68
ARO:3000216	acrB	Protein subunit of AcrA-AcrB-TolC multidrug efflux complex. AcrB functions as a herterotrimer which forms the inner membrane component and is primarily responsible for substrate recognition and energy transduction by acting as a drug/proton antiporter.	cephalosporin;disinfecting agents and antiseptics;fluoroquinolone antibiotic;glycylcycline;penam;phenicol antibiotic;rifamycin antibiotic;tetracycline antibiotic	antibiotic efflux	81	92	65	19	116	141	126	78	112	115	114	122
ARO:3002867	dfrF	dfrF is a chromosome-encoded dihydrofolate reductase found in Streptococcus pyogenes.	diaminopyrimidine antibiotic	antibiotic target replacement	81	75	88	46	43	41	21	74	69	36	72	61
ARO:3000800	MexC	MexC is the membrane fusion protein of the MexCD-OprJ multidrug efflux complex.	aminocoumarin antibiotic;aminoglycoside antibiotic;cephalosporin;diaminopyrimidine antibiotic;fluoroquinolone antibiotic;macrolide antibiotic;penam;phenicol antibiotic;tetracycline antibiotic	antibiotic efflux	79	67	68	135	216	199	29	41	58	67	31	40
ARO:3002965	vanW gene in vanG cluster	Also known as vanWG, is a vanW variant found in the vanG gene cluster.	glycopeptide antibiotic	antibiotic target alteration	79	68	71	14	55	99	61	95	55	48	98	98
ARO:3002680	catB8	catB8 is a plasmid or integron-encoded variant of the cat gene found in Klebsiella pneumoniae, Salmonella typhi and Pseudomonas aeruginosa.	phenicol antibiotic	antibiotic inactivation	78	109	79	47	139	179	40	92	30	26	27	49
ARO:3003698	mexP	MexP is the membrane fusion protein of the MexPQ-OpmE multidrug efflux complex.	carbapenem;diaminopyrimidine antibiotic;disinfecting agents and antiseptics;macrolide antibiotic;phenicol antibiotic;tetracycline antibiotic	antibiotic efflux	78	43	29	62	36	47	60	41	49	68	80	89
ARO:3006273	ACT-79	ACT-79 is a ACT beta-lactamase.	carbapenem;cephalosporin;cephamycin;penam	antibiotic inactivation	78	23	28	39	26	25	54	49	20	33	52	31
ARO:3005088	msrH	msrH is a ABC-F binding cassette ribosomal protection protein. It confers resistance to macrolide antibiotics.	macrolide antibiotic;streptogramin antibiotic	antibiotic target protection	76	51	80	35	36	34	64	49	59	84	62	62
ARO:3002941	vanS gene in vanO cluster	Also known as vanSO, is a vanS variant found in the vanO gene cluster.	glycopeptide antibiotic	antibiotic target alteration	76	109	68	63	34	88	51	56	24	51	20	42
ARO:3000559	adeN	AdeN is a repressor of AdeIJK, a RND-type efflux pump in Acinetobacter baumannii. Its inactivation increases expression of AdeJ.	carbapenem;cephalosporin;diaminopyrimidine antibiotic;fluoroquinolone antibiotic;lincosamide antibiotic;macrolide antibiotic;penem;phenicol antibiotic;rifamycin antibiotic;tetracycline antibiotic	antibiotic efflux	76	49	48	18	10	17	18	40	35	38	33	54
ARO:3002493	SRT-1	SRT-1, isolated from Serratia marcescens, confers resistance to cephalosporins but not carbapenems, penems and monobactams.	cephalosporin	antibiotic inactivation	73	100	109	117	23	35	87	91	54	76	47	50
ARO:3005150	PAC-1	PAC-1 is an ambler class C beta-lactamase from the PAC beta-lactamase family. It is found in Pseudomonas aeruginosa.	cephalosporin	antibiotic inactivation	73	89	60	199	55	57	19	25	31	16	53	45
ARO:3004651	lin	Listeria monocytogenes EGD-e lin gene for lincomycin resistance ABC-F type ribosomal protection protein, complete CDS.	lincosamide antibiotic	antibiotic inactivation	72	72	73	58	66	104	59	110	52	58	45	53
ARO:3002143	DHA-12	DHA-12 is a beta-lactamase. From the Lahey list of DHA beta-lactamases.	cephalosporin;cephamycin	antibiotic inactivation	71	82	90	60	27	41	153	115	115	107	79	102
ARO:3003699	mexQ	MexQ is the inner membrane transporter of the multidrug efflux pump MexPQ-OpmE.	carbapenem;diaminopyrimidine antibiotic;disinfecting agents and antiseptics;macrolide antibiotic;phenicol antibiotic;tetracycline antibiotic	antibiotic efflux	70	93	37	72	53	116	28	50	43	41	76	27
ARO:3002626	ANT(6)-Ia	ANT(6)-Ia is an aminoglycoside nucleotidyltransferase gene encoded by plasmids and chromosomes in Staphylococcus epidermidis, E. faecium, Streptococcus suis, S. aureus, E. faecalis and Streptococcus mitis.	aminoglycoside antibiotic	antibiotic inactivation	70	33	39	20	54	72	28	34	46	62	22	43
ARO:3003033	mexY	MexY is the RND-type membrane protein of the efflux complex MexXY-OprM.	aminoglycoside antibiotic;carbapenem;cephalosporin;cephamycin;disinfecting agents and antiseptics;fluoroquinolone antibiotic;macrolide antibiotic;penam;phenicol antibiotic;tetracycline antibiotic	antibiotic efflux	69	40	44	32	52	67	55	67	71	56	74	54
ARO:3007029	salE	salE is a ABC-F subfamily protein gene that confers resistance to lincosamides and class A streptogramins.	lincosamide antibiotic;pleuromutilin antibiotic;streptogramin A antibiotic;streptogramin antibiotic	antibiotic target protection	68	54	32	53	51	56	52	82	94	96	68	103
ARO:3003961	farA	farA is the membrane fusion protein that is part of the farAB efflux pump.	antibacterial free fatty acids	antibiotic efflux	68	62	23	40	65	77	11	11	42	30	15	18
ARO:3003109	msrE	MsrE is an ABC-F subfamily protein expressed to Klebsiella pneumoniae that confers resistance to erythromycin and streptogramin B antibiotics. It is associated with plasmid DNA. It is also 100% identical to ABC-F type ribosomal protection protein Msr(E) which is in multiple species.	macrolide antibiotic;streptogramin antibiotic	antibiotic target protection	67	103	68	82	87	86	124	97	110	156	102	80
ARO:3002975	vanT gene in vanN cluster	Also known as vanTN, is a vanT variant found in the vanN gene cluster.	glycopeptide antibiotic	antibiotic target alteration	67	43	50	34	54	69	99	44	72	89	65	95
ARO:3000812	mtrE	MtrE is an outer membrane exporter protein that is part of the MtrCDE multidrug efflux complex.	macrolide antibiotic;penam	antibiotic efflux	67	39	49	47	80	77	32	32	41	39	41	33
ARO:3005047	eptB	eptB is a phosphoethanolamine transferase. It confers resistance to peptide antibiotics.	peptide antibiotic	antibiotic target alteration	67	21	16	12	37	49	23	16	17	9	23	22
ARO:3002923	vanR gene in vanD cluster	Also known as vanRD, is a mutated vanR variant found in the vanD gene cluster that caused constitutive expression of vanD peptidoglycan synthesis.	glycopeptide antibiotic	antibiotic target alteration	66	36	38	19	30	25	33	50	35	99	34	62
ARO:3002967	vanXY gene in vanE cluster	Also known as vanXY, is a vanXY variant found in the vanE gene cluster.	glycopeptide antibiotic	antibiotic target alteration	66	45	15	38	19	48	53	50	30	30	48	77
ARO:3000598	Erm(31)	Erm(31) confers a MLSb resistant phenotype. Along with erm(30), these genes are responsible for self-resistance in the pikromycin/narbomycin/methymycin/neomethymycin producer, Streptomyces venezuelae.	lincosamide antibiotic;macrolide antibiotic;streptogramin A antibiotic;streptogramin B antibiotic;streptogramin antibiotic	antibiotic target alteration	65	71	78	45	71	111	69	102	80	79	93	89
ARO:3002983	amrB	amrB is the membrane fusion protein of the AmrAB-OprM multidrug efflux complex.	aminoglycoside antibiotic	antibiotic efflux	65	52	47	23	62	62	59	76	50	66	68	77
ARO:3004099	LpeA	LpeA is a subunit of the LpeAB efflux pump in Legionella pneumophila, which is homologous to AcrA in E. coli.	macrolide antibiotic	antibiotic efflux	64	22	30	120	34	27	17	42	7	13	0	5
ARO:3004626	Erm(49)	Erm(49) is an rRNA methylase gene.	lincosamide antibiotic;macrolide antibiotic;streptogramin antibiotic	antibiotic target alteration	62	54	59	40	86	80	122	90	130	109	68	86
ARO:3006864	CRD3-1	CRD3-1 is a CRD3 beta-lactamase.	carbapenem	antibiotic inactivation	62	162	128	72	50	64	46	95	31	47	43	43
ARO:3000594	ErmR	ErmR is a methyltransferase found in the erythromycin producer Aeromicrobium erythreum. Like other Erm enzymes, it catalyzes the methylation of A2058 of the 23S ribosomal RNA. The gene is found within the erythromycin biosynthetic cluster and is responsible for self-resistance.	lincosamide antibiotic;macrolide antibiotic;streptogramin A antibiotic;streptogramin B antibiotic;streptogramin antibiotic	antibiotic target alteration	62	39	44	105	38	45	35	58	22	13	33	32
ARO:3004657	catA4	catA4 is a chloramphenicol acetyltransferase that confers resistance to chloramphenicol.	phenicol antibiotic	antibiotic inactivation	62	25	41	52	3	28	47	19	22	29	31	31
ARO:3002869	dfrK	dfrK is a plasmid-encoded dihydrofolate reductase found in Staphylococcus aureus.	diaminopyrimidine antibiotic	antibiotic target replacement	61	82	82	43	51	68	32	28	31	28	46	38
ARO:3003250	bcrC	The bcrC gene product (BcrC) is an undecaprenyl pyrophosphate phosphatase originally isolated from Bacillus subtilis. When overexpressed it can confer resistance to bacitracin.	peptide antibiotic	antibiotic target alteration	61	26	26	42	19	29	25	53	47	49	18	14
ARO:3000796	mdtF	MdtF is the multidrug inner membrane transporter for the MdtEF-TolC efflux complex.	fluoroquinolone antibiotic;macrolide antibiotic;penam	antibiotic efflux	60	59	44	41	91	137	48	90	60	50	70	59
ARO:3002973	vanTm gene in vanL cluster	Also known as vanTmL, is a vanT variant found in the vanL gene cluster. vanTmL codes for the membrane-binding domain of vanTL.	glycopeptide antibiotic	antibiotic target alteration	60	14	11	15	29	26	0	0	5	5	6	6
ARO:3000206	emrK	emrK is a membrane fusion protein that is a homolog of EmrA. Together with the inner membrane transporter EmrY and the outer membrane channel TolC, it mediates multidrug efflux.	tetracycline antibiotic	antibiotic efflux	59	60	65	63	220	234	36	27	47	32	41	34
ARO:3004660	catB11	catB11 is a chloramphenicol acetyltransferase that confers resistance to chloramphenicol.	phenicol antibiotic	antibiotic inactivation	59	60	47	7	63	94	12	6	16	18	5	14
ARO:3002675	catB2	catB2 is a plasmid-encoded variant of the cat gene found in Escherichia coli, Salmonella enteritidis and Pasteurella multocida.	phenicol antibiotic	antibiotic inactivation	59	11	12	82	0	0	5	12	16	13	15	18
ARO:3003057	smeF	smeF is an outer membrane multidrug efflux protein of the smeDEF complex in Stenotrophomonas maltophilia.	fluoroquinolone antibiotic;macrolide antibiotic;phenicol antibiotic;tetracycline antibiotic	antibiotic efflux	58	44	28	92	66	78	73	124	85	69	61	30
ARO:3005051	LpsB	LpsB is involved in lipopolysaccharide synthesis. It confers intrinsic resistance to colistin and other peptide antibiotics.	peptide antibiotic	reduced permeability to antibiotic	58	22	27	53	54	53	23	49	22	28	56	57
ARO:3002648	APH(3')-IVa	APH(3')-IVa is a chromosomal-encoded aminoglycoside phosphotransferase in Niallia circulans.	aminoglycoside antibiotic	antibiotic inactivation	57	50	59	18	0	18	71	65	80	78	67	56
ARO:3003007	bmr	bmr is an MFS antibiotic efflux pump that confers resistance to multiple drugs including acridine dyes, fluoroquinolone antibiotics, chloramphenicol, and puromycin.	disinfecting agents and antiseptics;fluoroquinolone antibiotic;nucleoside antibiotic;phenicol antibiotic	antibiotic efflux	56	72	56	94	43	67	35	56	29	38	47	40
ARO:3004290	Escherichia coli ampC beta-lactamase	A class C ampC beta-lactamase (cephalosporinase) enzyme described in Escherichia coli shown clinically to confer resistance to penicillin-like and cephalosporin-class antibiotics.	cephalosporin;penam	antibiotic inactivation	56	41	44	30	17	14	61	43	22	64	51	30
ARO:3005121	lsa(D)	lsa(D) is an ABC-F subfamily protein expressed in Lactococcus garvieae. It confers resistance to Streptogramins A, Pleuromutilins and Lincosamides.	lincosamide antibiotic;pleuromutilin antibiotic;streptogramin antibiotic	antibiotic target protection	55	56	26	8	47	74	41	57	73	86	42	49
ARO:3002819	msrC	msrC is a chromosomal-encoded ABC-F subfamily protein expressed in Enterococcus faecium that confers resistance to erythromycin and other macrolide and streptogramin B antibiotics.	macrolide antibiotic;streptogramin B antibiotic;streptogramin antibiotic	antibiotic target protection	55	27	16	28	62	63	22	12	14	25	36	30
ARO:3000783	cmeA	CmeA is the membrane fusion protein of the CmeABC multidrug efflux complex.	cephalosporin;fluoroquinolone antibiotic;fusidic acid;macrolide antibiotic	antibiotic efflux	53	48	50	79	116	59	69	87	73	87	73	102
ARO:3003052	smeB	smeB is the inner membrane multidrug exporter of the efflux complex smeABC in Stenotrophomonas maltophilia.	aminoglycoside antibiotic;cephalosporin;cephamycin;penam	antibiotic efflux	52	46	48	50	32	39	68	51	59	32	25	26
ARO:3006537	PDC-159	PDC-159 is a PDC beta-lactamase.	carbapenem;cephalosporin;monobactam	antibiotic inactivation	51	43	33	22	57	38	28	28	37	36	46	44
ARO:3002962	vanZ gene in vanA cluster	Also known as vanZA, is a vanZ variant found in the vanA gene cluster.	glycopeptide antibiotic	antibiotic target alteration	51	51	52	56	56	61	5	20	38	35	17	19
ARO:3004569	ICR-Mo	A chromosomally-encoded colistin resistance phosphoethanolamine (PEtN) transferase of Moraxella osloensis. ICR-Mo represents the closest known ortholog to the colistin resistance MCR-1 and MCR-2 PEtN transferases.	peptide antibiotic	antibiotic target alteration	51	36	33	43	10	11	27	58	56	47	31	39
ARO:3003714	PEDO-2	PEDO-2 is a subclass B3 metallo-beta lactamase isolated from Pedobacter borealis exhibiting carbapenem resistance.	carbapenem	antibiotic inactivation	51	77	66	37	18	20	22	21	34	19	26	17
ARO:3003009	ceoA	ceoA is a periplasmic linker subunit of the CeoAB-OpcM efflux pump.	aminoglycoside antibiotic;fluoroquinolone antibiotic	antibiotic efflux	50	17	20	6	12	16	9	3	11	11	18	10
ARO:3003680	TriB	TriB is a membrane protein that is fused to TriA and both are required for the triclosan efflux pump function of TriABC-OpmH in P. aeruginosa.	disinfecting agents and antiseptics	antibiotic efflux	49	16	15	36	49	40	28	21	23	19	42	41
ARO:3003670	PEDO-1	PEDO-1 is a subclass B3 metallo-beta lactamase isolated from Pedobacter roseus exhibiting resistance to carbapenems.	carbapenem	antibiotic inactivation	49	41	39	5	10	12	8	17	3	7	3	7
ARO:3002511	LRA-12	LRA-12 is a beta-lactamase isolated from soil samples in Alaska.	cephalosporin;penam	antibiotic inactivation	49	5	8	8	26	24	19	13	12	12	12	12
ARO:3001306	ErmW	ErmW is a methyltransferase found in the mycinamicin producer Micromonospora griseorubida. Like other Erm enzymes, it catalyzes the methylation of A2058 of the 23S ribosomal RNA. The gene is found within the mycinamicin biosynthetic cluster and is responsible for self-resistance.	lincosamide antibiotic;macrolide antibiotic;streptogramin antibiotic	antibiotic target alteration	49	19	21	4	17	13	7	21	0	9	11	7
ARO:3003918	apmA	Plasmid-borne apramycin-resistant aminocyclitol acetyltransferase gene identified from bovine MRSA.	aminoglycoside antibiotic	antibiotic inactivation	48	72	80	29	154	153	39	50	24	14	32	16
ARO:3007042	msr(G)	msr(G) is a part of the msr subfamily of ABC-F ribosomal protection proteins.	macrolide antibiotic;streptogramin antibiotic	antibiotic target protection	47	39	80	43	31	150	76	60	38	60	72	41
ARO:3003048	rosA	rosA is part of an efflux pump/potassium antiporter system (RosAB) in Yersinia that confers resistance to cationic antimicrobial peptides such as polymyxin B.	peptide antibiotic	antibiotic efflux	47	49	33	57	89	117	44	54	52	43	38	48
ARO:3000013	vanB	VanB is a D-Ala-D-Ala ligase homolog similar to VanA, and can synthesize D-Ala-D-Lac, an alternative substrate for peptidoglycan synthesis that reduces vancomycin binding affinity. It has been isolated from VREs. It is associated with vancomycin resistance, but not teicoplanin resistance.	glycopeptide antibiotic	antibiotic target alteration	46	27	24	18	11	23	50	57	48	39	37	39
ARO:3000822	pmrA	PmrA is a MFS-type efflux pump expressed in Streptococcus pneumoniae that confers low-level resistance to norfloxacin, ciprofloxacin, and acriflavine.	fluoroquinolone antibiotic	antibiotic efflux	46	32	31	27	20	43	21	18	18	21	17	18
ARO:3005164	dfrA35	dfrA35 is a trimethoprim resistant dihydrofolate reductase gene found in the lncC plasmid pEc158 from E.coli.	diaminopyrimidine antibiotic	antibiotic target replacement	46	20	23	13	13	12	62	28	29	17	15	18
ARO:3002489	LRA-10	LRA-10 is a beta-lactamase isolated from soil samples in Alaska.	cephalosporin;penam	antibiotic inactivation	46	38	24	21	2	0	29	16	20	27	10	19
ARO:3004454	Campylobacter coli chloramphenicol acetyltransferase	A chloramphenicol resistance determinant described in Campylobacter coli.	phenicol antibiotic	antibiotic inactivation	45	59	85	151	27	27	63	59	61	31	24	30
ARO:3000620	adeL	AdeL is a regulator of AdeFGH in Acinetobacter baumannii. AdeL mutations are associated with AdeFGH overexpression and multidrug resistance.	fluoroquinolone antibiotic;tetracycline antibiotic	antibiotic efflux	45	18	27	8	11	15	48	51	51	52	61	60
ARO:3006974	POM-1	POM-1 is a POM beta-lactamase.	carbapenem	antibiotic inactivation	45	21	27	24	7	12	41	55	13	30	34	65
ARO:3003051	smeA	smeA is the membrane fusion protein of the smeABC multidrug efflux complex in Stenotrophomonas maltophilia.	aminoglycoside antibiotic;cephalosporin;cephamycin;penam	antibiotic efflux	44	23	34	16	33	19	37	25	36	44	48	50
ARO:3006698	PDC-329	PDC-329 is a PDC beta-lactamase.	carbapenem;cephalosporin;monobactam	antibiotic inactivation	44	27	19	14	0	0	18	17	16	10	6	0
ARO:3002514	OCH-1	OCH-1 beta-lactamase is an Ambler class C chromosomal-encoded beta-lactamases in Brucella anthropi.	cephalosporin;cephamycin;monobactam;penam;penem	antibiotic inactivation	43	70	38	0	9	16	25	129	52	14	12	60
ARO:3001329	mdtG	The MdtG protein, also named YceE, appears to be a member of the major facilitator superfamily of transporters, and it has been reported, when overexpressed, to increase fosfomycin and deoxycholate resistances. mdtG is a member of the marA-soxS-rob regulon.	fosfomycin	antibiotic efflux	42	25	25	16	19	27	58	53	59	40	50	61
ARO:3005354	dfr22	Dfr22 is a dihydrofolate reductase that confers resistant to Trimethoprim. Originally detected by Grape et al., (2005) and isolated from Escherichia coli.	diaminopyrimidine antibiotic	antibiotic target replacement	42	14	17	0	0	0	10	0	13	2	4	4
ARO:3002829	vgaA	vgaA is an ABC-F subfamily protein expressed in staphylococci that confers resistance to streptogramin A antibiotics and related compounds. It is associated with plasmid DNA.	pleuromutilin antibiotic;streptogramin A antibiotic;streptogramin antibiotic	antibiotic target protection	41	24	16	10	15	16	51	32	22	48	22	19
ARO:3006483	PDC-103	PDC-103 is a PDC beta-lactamase.	carbapenem;cephalosporin;monobactam	antibiotic inactivation	41	50	35	39	29	19	14	16	8	15	12	18
ARO:3000805	OprN	OprN is the outer membrane channel component of the MexEF-OprN multidrug efflux complex.	diaminopyrimidine antibiotic;fluoroquinolone antibiotic;phenicol antibiotic	antibiotic efflux	40	13	16	6	22	35	23	7	2	20	22	13
ARO:3002840	vatA	vatA is a plasmid-mediated acetyltransferase found in Staphylococcus aureus.	streptogramin A antibiotic;streptogramin antibiotic	antibiotic inactivation	40	15	10	11	8	10	4	0	0	0	8	11
ARO:3004291	Rhodobacter sphaeroides ampC beta-lactamase	A periplasmic cephalosporinase described in Rhodobacter sphaeroides shown to contribute to resistance of beta-lactam antibiotics.	cephalosporin;penam	antibiotic inactivation	39	97	50	78	20	29	30	41	31	40	40	29
ARO:3000237	TolC	TolC is a protein subunit of many multidrug efflux complexes in Gram negative bacteria. It is an outer membrane efflux protein and is constitutively open. Regulation of efflux activity is often at its periplasmic entrance by other components of the efflux complex.	aminocoumarin antibiotic;aminoglycoside antibiotic;carbapenem;cephalosporin;cephamycin;disinfecting agents and antiseptics;fluoroquinolone antibiotic;glycylcycline;macrolide antibiotic;penam;penem;peptide antibiotic;phenicol antibiotic;rifamycin antibiotic;tetracycline antibiotic	antibiotic efflux	39	50	29	29	37	53	15	17	24	4	16	5
ARO:3003055	smeD	smeD is the membrane fusion protein of the smeDEF multidrug efflux complex in Stenotrophomonas maltophilia.	fluoroquinolone antibiotic;macrolide antibiotic;phenicol antibiotic;tetracycline antibiotic	antibiotic efflux	39	38	27	18	23	32	24	51	19	13	9	11
ARO:3000779	adeH	AdeH is the outer membrane channel protein of the AdeFGH multidrug efflux complex.	fluoroquinolone antibiotic;tetracycline antibiotic	antibiotic efflux	39	37	37	29	29	34	31	18	16	20	3	7
ARO:3002911	vanM	VanM is a D-Ala-D-Ala ligase homolog that can synthesize D-Ala-D-Lac, an alternative substrate for peptidoglycan synthesis that reduces vancomycin binding affinity. It is associated with both vancomycin and teicoplanin resistance.	glycopeptide antibiotic	antibiotic target alteration	38	20	29	25	23	12	48	18	15	12	43	33
ARO:3006787	PDC-418	PDC-418 is a PDC beta-lactamase.	carbapenem;cephalosporin;monobactam	antibiotic inactivation	38	17	10	35	18	14	0	0	0	1	0	0
ARO:3006873	EAM-1	EAM-1 is a EAM beta-lactamase.	carbapenem	antibiotic inactivation	37	44	46	32	37	44	49	46	45	69	37	46
ARO:3002645	APH(3')-IIb	APH(3')-IIb is a chromosomal-encoded aminoglycoside phosphotransferase in P. aeruginosa.	aminoglycoside antibiotic	antibiotic inactivation	37	44	32	41	5	22	47	36	29	35	37	32
ARO:3001843	ACT-22	ACT-22 is a beta-lactamase. From the Lahey list of ACT beta-lactamases.	carbapenem;cephalosporin;cephamycin;penam	antibiotic inactivation	37	102	86	54	27	33	12	8	14	14	0	0
ARO:3004517	MCR-7.1	A novel plasmid-mediated colistin-resistant phosphoethanolamine transferase identified from a poultry isolate of Klebsiella pneumoniae.	peptide antibiotic	antibiotic target alteration	37	46	23	34	45	46	16	51	13	19	33	11
ARO:3004691	MCR-3.4	A plasmid-mediated MCR-3.1 variant.	peptide antibiotic	antibiotic target alteration	37	31	21	14	0	4	4	13	17	13	13	14
ARO:3000774	adeA	AdeA is the membrane fusion protein of the multidrug efflux complex AdeABC.	glycylcycline;tetracycline antibiotic	antibiotic efflux	36	36	9	80	74	57	66	68	57	51	51	45
ARO:3000807	MexH	MexH is the membrane fusion protein of the efflux complex MexGHI-OpmD.	disinfecting agents and antiseptics;fluoroquinolone antibiotic;tetracycline antibiotic	antibiotic efflux	36	81	58	48	32	52	41	99	41	36	39	36
ARO:3000250	ErmC	ErmC is a methyltransferase that catalyzes the methylation of A2058 of the 23S ribosomal RNA in two steps. Expression of ErmC is inducible by erythromycin. The leader peptide causes attenuation of the mRNA and stabilizes the structure preventing further translation. When erythromycin is present, it binds the leader peptide causing a change in conformation allowing for the expression of ErmC.	lincosamide antibiotic;macrolide antibiotic;streptogramin A antibiotic;streptogramin B antibiotic;streptogramin antibiotic	antibiotic target alteration	36	36	37	22	21	38	17	43	21	17	31	37
ARO:3005013	IDC-2	IDC-2 is an IDC beta-lactamase and an integron cephalosprinase.	carbapenem;cephalosporin	antibiotic inactivation	36	38	40	9	3	9	21	39	30	43	17	14
ARO:3000856	BJP-1	BJP-1 is a subclass B3 ortholog found in Bradyrhizobium japonicum that hydrolyzes most beta-lactams except aztreonam, ticarcillin, and temocillin.	carbapenem	antibiotic inactivation	36	12	11	8	0	4	7	8	8	7	16	9
ARO:3002512	LRA-17	LRA-17 is a beta-lactamase isolated from soil samples in Alaska.	cephalosporin;penam	antibiotic inactivation	36	12	7	14	0	2	0	6	3	0	2	0
ARO:3002487	LRA-8	LRA-8 is a beta-lactamase isolated from soil samples in Alaska.	cephalosporin;penam	antibiotic inactivation	35	39	13	25	12	2	25	29	22	29	48	40
ARO:3003727	vanK gene in vanI cluster	Also known as vanKI, is a peptidoglycan bridge formation protein also known as FemAB that is part of the vanI glycopeptide resistance gene cluster.	glycopeptide antibiotic	antibiotic target alteration	34	14	7	52	55	78	20	38	30	25	35	57
ARO:3000215	mecR1	mecR1 is a transmembrane spanning and signal transducing protein which in response to interaction with beta-lactam antibiotics results in upregulation of the mecA/mecR1/mecI operon.	carbapenem;cephalosporin;cephamycin;monobactam;penam	antibiotic target replacement	34	19	38	9	7	16	33	46	28	46	22	24
ARO:3000595	ErmT	ErmT confers MLSb phenotype.	lincosamide antibiotic;macrolide antibiotic;streptogramin A antibiotic;streptogramin B antibiotic;streptogramin antibiotic	antibiotic target alteration	33	53	64	68	44	131	29	44	21	22	28	39
ARO:3000368	vanC	VanC is a D-Ala-D-Ala ligase homolog that synthesizes D-Ala-D-Ser, an alternative substrate for peptidoglycan synthesis that reduces vancomycin binding affinity. It is specific to Enterococcus gallinarum and E. casseliflavus, providing intrinsic resistance.	glycopeptide antibiotic	antibiotic target alteration	33	22	19	15	60	108	47	69	48	29	34	25
ARO:3002908	vanF	VanF is a D-Ala-D-Ala ligase homolog that can synthesize D-Ala-D-Lac, an alternative substrate for peptidoglycan synthesis that reduces vancomycin binding affinity. It is associated with both vancomycin and teicoplanin resistance in Paenibacillus popilliae.	glycopeptide antibiotic	antibiotic target alteration	33	38	12	17	55	81	27	41	20	6	42	49
ARO:3000614	mefE	mefE is a proton motive efflux pump in Streptococcus pneumoniae that confers resistance to macrolides. It is found on the same operon as mefA and the ABC-efflux pump mel.	macrolide antibiotic	antibiotic efflux	33	15	21	13	7	28	35	39	17	32	20	11
ARO:3002676	catB3	catB3 is a plasmid or chromosome-encoded variant of the cat gene found in Salmonella typhimurium, Acinetobacter baumannii and Escherichia coli.	phenicol antibiotic	antibiotic inactivation	32	192	185	44	58	57	9	29	36	36	44	36
ARO:3003692	MexJ	MexJ is the membrane fusion protein of the MexJK multidrug efflux protein.	disinfecting agents and antiseptics;macrolide antibiotic;tetracycline antibiotic	antibiotic efflux	32	30	22	35	108	216	22	15	18	12	29	27
ARO:3005064	cprS	cprS is part of a two-component regulatory system that, with its counterpart cprR, induces the Arn operon in the presence of cationic peptides to confer resistance.	peptide antibiotic	antibiotic efflux;antibiotic target alteration	32	15	25	55	31	62	3	13	9	14	0	8
ARO:3001840	ACT-19	ACT-19 is a beta-lactamase. From the Lahey list of ACT beta-lactamases.	carbapenem;cephalosporin;cephamycin;penam	antibiotic inactivation	31	31	30	32	0	6	41	32	37	48	35	21
ARO:3004094	Erm(48)	Erm(48) is a macrolide-lincosamide-streptogramin resistance gene identified on resistance plasmid pJW2311.	lincosamide antibiotic;macrolide antibiotic;streptogramin antibiotic	antibiotic target alteration	31	39	46	9	41	49	19	16	5	11	22	14
ARO:3004571	PNGM-1	PNGM-1 is a subclass B3 metallo-beta-lactamase first identified from a deep-sea sediment meta-genome. PNGM-1 is shown to reduce susceptibility to extended- and broad-spectrum cephalosporins, carbapenems, and penicillins. PNGM-1 is a novel metallo-beta-lactamase which predates the current antibiotic era.	carbapenem;cephalosporin;penam	antibiotic inactivation	31	26	24	0	8	7	8	10	7	6	8	10
ARO:3002629	ANT(6)-Ib	ANT(6)-Ib is an aminoglycoside nucleotidyltransferase gene encoded by transferable pathogenicity islands in C. fetus subsp. fetus and B. subtilis.	aminoglycoside antibiotic	antibiotic inactivation	30	17	30	0	0	0	542	476	430	501	314	406
ARO:3002543	AAC(3)-IXa	AAC(3)-IXa is a chromosomal-encoded aminoglycoside acetyltransferase in Micromonospora chalcea.	aminoglycoside antibiotic	antibiotic inactivation	30	7	8	0	4	11	152	122	155	235	155	162
ARO:3000809	OpmD	OpmD is the outer membrane channel protein of the efflux complex MexGHI-OpmD.	disinfecting agents and antiseptics;fluoroquinolone antibiotic;tetracycline antibiotic	antibiotic efflux	30	6	8	4	16	15	10	10	7	4	10	4
ARO:3004629	AAC(6')-Im	AAC(6')-Im is an aminoglycoside acetyltransferase encoded by plasmids in E. coli, and E. faecium.	aminoglycoside antibiotic	antibiotic inactivation	30	20	10	5	3	0	4	0	4	21	5	9
ARO:3000502	AcrF	AcrF is a inner membrane transporter, similar to AcrB.	cephalosporin;cephamycin;fluoroquinolone antibiotic;penam	antibiotic efflux	29	39	25	31	55	65	76	54	95	77	63	78
ARO:3003069	vanXY gene in vanG cluster	Also known as vanXYG, is a vanXY variant found in the vanG gene cluster.	glycopeptide antibiotic	antibiotic target alteration	29	71	67	60	2	17	36	15	59	21	54	47
ARO:3006518	PDC-141	PDC-141 is a PDC beta-lactamase.	carbapenem;cephalosporin;monobactam	antibiotic inactivation	28	57	60	26	15	25	60	48	60	54	44	41
ARO:3002875	dfrE	dfrE is a chromosome-encoded dihydrofolate reductase found in Enterococcus faecalis.	diaminopyrimidine antibiotic	antibiotic target replacement	28	37	29	30	58	92	14	43	18	7	19	21
ARO:3002968	vanXY gene in vanL cluster	Also known as vanXYL, is a vanXY variant found in the vanL gene cluster.	glycopeptide antibiotic	antibiotic target alteration	28	27	39	35	10	20	50	41	18	51	15	39
ARO:3007013	sdrM	sdrM encodes an efflux pump that confers resistance to norfloxacin and ethidium bromide, making this a multidrug resistance gene.	disinfecting agents and antiseptics;fluoroquinolone antibiotic	antibiotic efflux	28	19	16	48	29	44	22	38	35	24	31	37
ARO:3002823	ErmH	ErmH is a plasmid-mediated methyltransferase found in Streptomyces thermotolerans.	lincosamide antibiotic;macrolide antibiotic;streptogramin antibiotic	antibiotic target alteration	28	7	18	20	3	19	3	9	5	8	5	15
ARO:3004572	Staphylococcus aureus LmrS	MFS transporters are secondary active transporters with single-polypeptide chains containing 400-600 amino acids that transport small solutes across the membrane by using electrochemical gradients. LmrS has 14 transmembrane helices and, when expressed in E. coli, is capable of extruding a variety of antibiotics inclinding linezolid, trimethoprim, florfenicol, chlorampheniocol, erythromycin, strep…	aminoglycoside antibiotic;diaminopyrimidine antibiotic;macrolide antibiotic;oxazolidinone antibiotic;phenicol antibiotic	antibiotic efflux	27	32	37	97	128	155	44	100	92	91	58	104
ARO:3003718	MSI-1	MSI-1 is a subclass B3 metallo-beta lactamase isolated from Massilia oculi conferring resistance to carbapenems.	carbapenem	antibiotic inactivation	27	35	41	18	40	60	40	33	10	18	10	4
ARO:3003954	efmA	efmA is an MFS transporter permease in E. faecium.	fluoroquinolone antibiotic;macrolide antibiotic	antibiotic efflux	27	14	11	8	4	2	49	39	57	45	29	41
ARO:3002892	otr(B)	otr(B) is a tetracycline resistance efflux pump found in Streptomyces rimosus.	tetracycline antibiotic	antibiotic efflux	27	16	22	24	44	35	17	20	30	14	28	34
ARO:3006235	ACT-40	ACT-40 is a ACT beta-lactamase.	carbapenem;cephalosporin;cephamycin;penam	antibiotic inactivation	27	32	32	6	16	17	20	38	40	31	8	16
ARO:3002125	CMY-114	CMY-114 is a beta-lactamase. From the Lahey list of CMY beta-lactamases.	cephamycin	antibiotic inactivation	27	4	18	15	2	26	43	43	22	20	12	12
ARO:3006878	EC-18	EC-18 is a EC beta-lactamase.	cephalosporin	antibiotic inactivation	27	16	21	17	8	7	34	25	21	21	15	16
ARO:3006886	EVM-1	EVM-1 is a EVM beta-lactamase.	carbapenem	antibiotic inactivation	27	15	11	6	6	10	22	25	19	23	35	17
ARO:3006874	EC-13	EC-13 is a EC beta-lactamase.	cephalosporin	antibiotic inactivation	26	28	42	31	8	0	59	30	47	38	31	39
ARO:3006879	EC-19	EC-19 is a EC beta-lactamase.	cephalosporin	antibiotic inactivation	26	15	13	21	35	46	58	54	27	17	18	31
ARO:3002683	catI	catI is a chromosome and transposon-encoded variant of the cat gene found in Escherichia coli and Acinetobacter baumannii.	phenicol antibiotic	antibiotic inactivation	26	22	28	25	23	18	35	20	11	18	38	46
ARO:3002671	Limosilactobacillus reuteri cat-TC	cat-TC is a plasmid-encoded variant of the cat gene found in Limosilactobacillus reuteri.	phenicol antibiotic	antibiotic inactivation	26	31	31	9	4	12	32	22	11	9	15	15
ARO:3004144	AxyY	AxyY is the periplasmic adaptor protein of the AxyXY-OprZ efflux pump system in Achromobacter spp.	aminoglycoside antibiotic;cephalosporin;fluoroquinolone antibiotic;macrolide antibiotic	antibiotic efflux	25	36	61	69	46	66	30	62	17	49	37	31
ARO:3003110	catB10	catB10 is an integron-encoded variant of the cat gene found in P. aeruginosa.	phenicol antibiotic	antibiotic inactivation	25	32	23	23	33	44	32	53	83	73	47	50
ARO:3003564	EXO-1	Class A beta-lactamase found in Streptomyces albus G.	penam	antibiotic inactivation	25	46	52	0	7	5	8	23	12	23	15	10
ARO:3004294	BUT-1	A chromosome-encoded class C cephalosporinase and penicillinase from Buttiauxella spp. shown clinically to confer resistance to beta-lactam antibiotics. Described by Fihman et al. 2002.	cephalosporin	antibiotic inactivation	25	20	20	5	7	4	19	13	6	11	21	4
ARO:3003838	gadW	GadW is an AraC-family regulator that promotes mdtEF expression to confer multidrug resistance. GadW inhibits GadX-dependent activation. GadW clearly represses gadX and, in situations where GadX is missing, activates gadA and gadBC.	fluoroquinolone antibiotic;macrolide antibiotic;penam	antibiotic efflux	25	4	4	0	0	0	0	0	4	0	0	0
ARO:3005035	Yrc-1	Yrc-1 is a ampC-like beta-lactamase that confers resistance to penams and cephalosporins. It is an ambler class C beta-lactamase.	cephalosporin;penam	antibiotic inactivation	24	4	10	94	19	19	60	51	76	90	70	70
ARO:3002857	dfrA26	dfrA26 is an integron-encoded dihydrofolate reductase found in Escherichia coli.	diaminopyrimidine antibiotic	antibiotic target replacement	24	14	6	37	70	66	50	54	21	26	24	41
ARO:3004379	QepA4	A plasmid-mediated quinolone efflux pump variant described in Escherichia coli. QepA4 confers resistance to quinolone and fluoroquinolone antibiotics by expulsion from the cell. Described by Manageiro et al. 2017.	fluoroquinolone antibiotic	antibiotic efflux	24	25	24	57	15	30	21	21	33	36	15	23
ARO:3002982	amrA	amrA is the efflux pump subunit of the AmrAB-OprM multidrug efflux complex. amrA corresponds to 1 locus in Pseudomonas aeruginosa PAO1 and 1 locus in Pseudomonas aeruginosa LESB58.	aminoglycoside antibiotic	antibiotic efflux	24	25	18	14	43	25	56	31	24	17	20	26
ARO:3004568	dfrA18	A trimethoprim-resistant dihydrofolate reductase identified from Vibrio cholerae.	diaminopyrimidine antibiotic	antibiotic target replacement	24	6	26	5	30	74	27	5	33	43	19	23
ARO:3000251	msrA	MsrA is an ABC-F subfamily ribosomal protection protein expressed in Staphylococcus species which confers resistance to erythromycin and streptogramin B antibiotics through antibiotic target protection mechanisms. It is associated with plasmid DNA.	macrolide antibiotic;streptogramin B antibiotic;streptogramin antibiotic	antibiotic target protection	23	20	24	55	81	85	40	34	12	19	25	33
ARO:3006942	LUS-1	LUS-1 is a LUS beta-lactamase.	carbapenem;cephalosporin	antibiotic inactivation	23	18	11	0	29	24	29	24	21	33	26	13
ARO:3003046	qacA	qacA is a subunit of the qac multidrug efflux pump.	fluoroquinolone antibiotic	antibiotic efflux	23	0	5	7	37	49	25	11	12	10	22	30
ARO:3004694	MCR-4.2	A plasmid-mediated MCR-4 variant which confers resistance to colistin antibiotics.	peptide antibiotic	antibiotic target alteration	23	31	20	15	21	20	15	18	25	10	9	12
ARO:3000605	Erm(36)	ErmD confers MLSb phenotype.	lincosamide antibiotic;macrolide antibiotic;streptogramin A antibiotic;streptogramin B antibiotic;streptogramin antibiotic	antibiotic target alteration	23	4	10	1	4	15	3	9	5	8	4	13
ARO:3003106	Erm(42)	Erm42 confers MLSb phenotype in Pasteurella multocida.	lincosamide antibiotic;macrolide antibiotic;streptogramin antibiotic	antibiotic target alteration	22	21	18	18	14	32	48	32	28	39	42	67
ARO:3006885	ELM-1	ELM-1 is a ELM beta-lactamase.	carbapenem	antibiotic inactivation	22	17	16	43	50	53	30	16	19	21	31	47
ARO:3003811	adeC	AdeC is the outer membrane factor of the AdeABC multidrug efflux complex. It can be replaced by other outer membrane channels, and is not essential for antibiotic resistance.	glycylcycline;tetracycline antibiotic	antibiotic efflux	22	30	29	18	17	14	6	6	0	0	15	6
ARO:3000866	oleI	OleI is a glycosyltransferase found in Streptomyces antibioticus, specifically the oleandomycin biosynthetic cluster. OleI glycosylates oleandomycin to confer self-resistance.	macrolide antibiotic	antibiotic inactivation	21	12	19	7	18	36	47	43	46	54	41	51
ARO:3003006	blt	blt is an MFS efflux pump that confers resistance to multiple drugs such as rhodamine and acridine dyes, and fluoroquinolone antibiotics.	disinfecting agents and antiseptics;fluoroquinolone antibiotic	antibiotic efflux	21	17	21	31	17	19	33	41	50	23	37	49
ARO:3000753	abeM	AbeM is an multidrug efflux pump found in Acinetobacter baumannii.	disinfecting agents and antiseptics;fluoroquinolone antibiotic	antibiotic efflux	21	37	44	23	63	76	7	4	15	26	13	11
ARO:3006571	PDC-192	PDC-192 is a PDC beta-lactamase.	carbapenem;cephalosporin;monobactam	antibiotic inactivation	21	27	35	9	4	5	19	13	18	12	10	11
ARO:3000853	AIM-1	AIM-1 is an Ambler class B beta-lactamase that hydrolyzes most beta-lactams except aztreonam and ceftazidime. It was isolated from Pseudomonas aeruginosa and was the first subclass B3 mobile-elements encoded beta-lactamase discovered.	cephalosporin;cephamycin;penam	antibiotic inactivation	21	10	7	11	0	0	22	15	14	10	10	8
ARO:3000410	sul1	Sul1 is a sulfonamide resistant dihydropteroate synthase of Gram-negative bacteria. It is linked to other resistance genes of class 1 integrons.	sulfonamide antibiotic;sulfone antibiotic	antibiotic target replacement	21	7	6	6	3	5	0	3	2	6	0	0
ARO:3002488	LRA-9	LRA-9 is a beta-lactamase isolated from soil samples in Alaska.	cephalosporin;penam	antibiotic inactivation	21	0	0	0	0	6	5	0	0	0	0	0
ARO:3004667	Staphylococcus aureus norA	NorA gene cloned from Staphylococcus aureus conferred relatively high resistance to hydrophilic quinolones such as norfloxacin, enoxacin, ofloxacin, and ciprofloxacin in S. aureus and Escherichia coli. Had low or no resistance at all to hydrophobic ones such as nalidixic acid, oxolinic acid, and sparfloxacin in S. aureus and Escherichia coli.	fluoroquinolone antibiotic	antibiotic efflux	20	28	14	103	91	94	18	78	31	46	45	33
ARO:3005009	qacE	QacE is a resistance gene conferring resistance to antiseptics.	disinfecting agents and antiseptics	antibiotic efflux	20	0	4	0	15	7	43	21	57	44	66	71
ARO:3004698	MCR-5.2	A plasmid-mediated MCR-5 variant from Escheichia coli which confers resistance to colistin antibiotics.	peptide antibiotic	antibiotic target alteration	20	38	33	43	3	7	20	7	6	21	18	17
ARO:3002111	CMY-98	CMY-98 is a beta-lactamase. From the Lahey list of CMY beta-lactamases.	cephamycin	antibiotic inactivation	20	33	34	7	0	0	13	10	15	7	14	7
ARO:3002544	AAC(3)-Xa	AAC(3)-Xa is a chromosomal-encoded aminoglycoside acetyltransferase in Streptomyces griseus.	aminoglycoside antibiotic	antibiotic inactivation	19	178	142	6	14	25	223	200	259	287	205	272
ARO:3002678	Pseudomonas aeruginosa catB6	catB6 is a plasmid-encoded variant of the cat gene found in Pseudomonas aeruginosa.	phenicol antibiotic	antibiotic inactivation	19	52	55	64	62	84	8	40	23	30	16	22
ARO:3000508	gadX	GadX is an AraC-family regulator that promotes mdtEF expression to confer multidrug resistance.	fluoroquinolone antibiotic;macrolide antibiotic;penam	antibiotic efflux	19	48	31	55	21	32	15	25	29	29	56	14
ARO:3005087	msrF	msrF is an ABC-F binding cassette ribosomal protection protein. It confers resistance to macrolide antibiotics.	macrolide antibiotic;streptogramin antibiotic	antibiotic target protection	19	24	21	22	28	15	59	38	26	32	35	29
ARO:3000217	blaR1	blaR1 is a transmembrane spanning and signal transducing protein which in response to interaction with beta-lactam antibiotics results in upregulation of the blaZ/blaR1/blaI operon.	penam	antibiotic inactivation	19	28	18	0	9	9	27	29	20	21	20	21
ARO:3006870	CSA-2	CSA-2 is a CSA beta-lactamase.	cephalosporin	antibiotic inactivation	19	9	12	19	0	0	15	13	17	19	15	31
ARO:3000522	ErmG	ErmG is a rRNA adenine N-6-methyltransferase that protects the ribosome from inactivation due to antibiotic binding.	lincosamide antibiotic;macrolide antibiotic;streptogramin A antibiotic;streptogramin B antibiotic;streptogramin antibiotic	antibiotic target alteration	19	4	0	0	0	0	9	4	7	16	1	4
ARO:3000865	oleD	OleD is a glycotransferase found in Streptomyces antibioticus, a natural producer of oleandomycin. OleD can glycosylate a wide range of macrolides. Unlike oleI, oleD is not found in the oleandomycin biosynthetic cluster.	macrolide antibiotic	antibiotic inactivation	19	17	16	0	0	0	0	0	0	3	3	0
ARO:3004816	GOB-9	GOB-9 is a class B beta-lactamase gene found in Elizabethkingia meningoseptica.	carbapenem;cephalosporin;penam	antibiotic inactivation	19	0	0	0	0	0	0	3	4	0	0	0
ARO:3006137	PER-16	PER-16 is a PER beta-lactamase.	carbapenem;cephalosporin;monobactam;penam;penem	antibiotic inactivation	18	16	16	27	17	18	51	46	63	76	94	86
ARO:3005345	Trimethoprim-resistant dihydrofolate reductase DfrA43	DfrA43 is a dihydrofolate reductase that confers resistance to Trimethoprim. Originially described by Shi YZ et al, 2016, and isolated from Proteus penneri.	diaminopyrimidine antibiotic	antibiotic target replacement	18	16	29	12	17	33	0	6	10	11	2	26
ARO:3002672	Bacillus pumilus cat86	cat86 is a chromosome-encoded variant of the cat gene found in Bacillus pumilus.	phenicol antibiotic	antibiotic inactivation	18	19	12	0	0	9	5	9	0	13	5	2
ARO:3003700	opmE	opmE is an outer membrane factor protein that is part of the multidrug efflux pump MexPQ-OpmE.	carbapenem;diaminopyrimidine antibiotic;disinfecting agents and antiseptics;macrolide antibiotic;phenicol antibiotic;tetracycline antibiotic	antibiotic efflux	17	52	44	26	87	65	21	36	29	31	32	38
ARO:3002686	catP	catP is a transposon and chromosome-encoded variant of the cat gene found in Clostridium perfringens and Neisseria meningitidis.	phenicol antibiotic	antibiotic inactivation	17	32	38	19	5	35	39	38	38	53	18	42
ARO:3004143	AxyX	AxyX is the inner membrane transporter of the AxyXY-OprZ efflux pump system in Achromobacter spp.	aminoglycoside antibiotic;cephalosporin;fluoroquinolone antibiotic;macrolide antibiotic	antibiotic efflux	17	8	6	7	46	51	23	53	24	15	31	21
ARO:3004573	Acinetobacter baumannii AbaF	Expression of abaF in E. coli resulted in increased resistance to fosfomycin.	fosfomycin	antibiotic efflux	17	3	0	3	0	2	18	35	33	20	19	19
ARO:3003064	ykkD	ykkD is an SMR-type protein that is a subunit of the ykkCD efflux pump.	aminoglycoside antibiotic;phenicol antibiotic;tetracycline antibiotic	antibiotic efflux	17	9	5	11	17	50	5	10	12	13	0	15
ARO:3000375	ErmB	ErmB confers the MLSb phenotype. Similar to ErmC, expression of ErmB is inducible by erythromycin. The leader peptide causes attenuation of the mRNA and stabilizes the structure preventing further translation. When erythromycin is present, it binds the leader peptide causing a change in conformation allowing for the expression of ErmB.	lincosamide antibiotic;macrolide antibiotic;streptogramin A antibiotic;streptogramin B antibiotic;streptogramin antibiotic	antibiotic target alteration	17	14	20	14	0	3	20	13	9	9	11	8
ARO:3002596	AAC(6')-IIc	AAC(6')-IIc is an aminoglycoside acetyltransferase encoded by plasmids and integrons in E. cloacae.	aminoglycoside antibiotic	antibiotic inactivation	17	7	11	25	0	0	13	4	12	11	10	4
ARO:3004658	catA8	catA8 is a chloramphenicol acetyltransferase that confers resistance to chloramphenicol.	phenicol antibiotic	antibiotic inactivation	17	3	6	8	18	24	2	5	6	7	3	3
ARO:3005681	GOB-32	GOB-32 is a GOB beta-lactamase.	carbapenem;cephalosporin;penam	antibiotic inactivation	17	4	5	4	2	7	9	5	8	14	10	9
ARO:3005695	GOB-46	GOB-46 is a GOB beta-lactamase.	carbapenem;cephalosporin;penam	antibiotic inactivation	17	0	4	3	0	0	0	3	0	0	0	0
ARO:3006440	ADC-83	ADC-83 is a ADC beta-lactamase.	cephalosporin	antibiotic inactivation	16	5	7	24	11	16	20	7	9	30	14	24
ARO:3002934	vanS gene in vanD cluster	Also known as vanSD, is a mutated vanS variant found in the vanD gene cluster that caused constitutive expression of vanD peptidoglycan synthesis.	glycopeptide antibiotic	antibiotic target alteration	16	17	18	0	15	2	36	12	22	20	0	7
ARO:3002079	CMY-66	CMY-66 is a beta-lactamase. From the Lahey list of CMY beta-lactamases.	cephamycin	antibiotic inactivation	16	5	7	3	0	0	5	7	4	4	3	3
ARO:3005680	GOB-31	GOB-31 is a GOB beta-lactamase.	carbapenem;cephalosporin;penam	antibiotic inactivation	16	8	14	2	0	0	0	0	0	0	0	0
ARO:3002679	Pseudomonas aeruginosa catB7	catB7 is a chromosome-encoded variant of the cat gene found in Pseudomonas aeruginosa.	phenicol antibiotic	antibiotic inactivation	16	2	3	0	5	5	0	0	0	0	0	0
ARO:3002585	AAC(6')-31	AAC(6')-31 is an integron-encoded aminoglycoside acetyltransferase in Pseudomonas putida, A. baumannii and K. pneumoniae.	aminoglycoside antibiotic	antibiotic inactivation	15	0	0	0	9	16	11	8	11	16	34	23
ARO:3002531	AAC(3)-Ic	AAC(3)-Ic is an integron-encoded aminoglycoside acetyltransferase in P. aeruginosa.	aminoglycoside antibiotic	antibiotic inactivation	15	6	4	0	0	16	17	25	9	12	6	8
ARO:3006619	PDC-241	PDC-241 is a PDC beta-lactamase.	carbapenem;cephalosporin;monobactam	antibiotic inactivation	15	29	20	0	0	9	5	4	12	6	0	4
ARO:3001824	ACT-5	ACT-5 is a beta-lactamase found in Escherichia coli.	carbapenem;cephalosporin;cephamycin;penam	antibiotic inactivation	15	12	8	9	0	0	0	0	0	0	4	3
ARO:3006433	ADC-53	ADC-53 is a ADC beta-lactamase.	cephalosporin	antibiotic inactivation	15	4	3	6	3	2	0	3	0	0	0	0
ARO:3007026	salB	salB is a ABC-F subfamily protein gene that confers resistance to lincosamides and class A streptogramins.	lincosamide antibiotic;pleuromutilin antibiotic;streptogramin A antibiotic;streptogramin antibiotic	antibiotic target protection	14	31	22	27	26	46	14	28	36	31	32	31
ARO:3003172	ACT-37	From the Lahey list of beta-lactamases.	carbapenem;cephalosporin;cephamycin;penam	antibiotic inactivation	14	24	23	13	24	27	22	28	25	14	17	22
ARO:3000347	ErmA	ErmA confers the MLSb phenotype. Similar to ErmC, Expression of ErmA is inducible by erythromycin. The leader peptide causes attenuation of the mRNA and stabilizes the structure preventing further translation. When erythromycin is present, it binds the leader peptide causing a change in conformation allowing for the expression of ErmA.	lincosamide antibiotic;macrolide antibiotic;streptogramin A antibiotic;streptogramin B antibiotic;streptogramin antibiotic	antibiotic target alteration	14	6	6	3	21	21	10	27	62	33	15	16
ARO:3006302	ADC-127	ADC-127 is a ADC beta-lactamase.	cephalosporin	antibiotic inactivation	14	30	21	15	22	29	18	11	10	7	7	7
ARO:3004641	aacA43	aacA43 is an aminoglycoside acetyltransferase encoded by integrons found in Klebsiella pneumoniae, Escherichia coli, and Enterobacter cloaecae.	aminoglycoside antibiotic	antibiotic inactivation	14	3	16	15	0	5	14	18	19	38	13	14
ARO:3002856	dfrA24	dfrA24 is an integron-encoded dihydrofolate reductase found in Escherichia coli.	diaminopyrimidine antibiotic	antibiotic target replacement	14	4	13	3	0	14	11	18	7	16	12	12
ARO:3004039	Escherichia coli emrE	Member of the small MDR (multidrug resistance) family of transporters; in Escherichia coli this protein provides resistance against a number of positively charged compounds including ethidium bromide and erythromycin; proton-dependent secondary transporter which exchanges protons for compound translocation.	macrolide antibiotic	antibiotic efflux	14	2	3	0	25	35	0	4	0	0	9	9
ARO:3006702	PDC-332	PDC-332 is a PDC beta-lactamase.	carbapenem;cephalosporin;monobactam	antibiotic inactivation	14	5	12	9	0	0	8	2	3	12	11	14
ARO:3003047	qacB	qacB is a subunit of the qac multidrug efflux pump.	fluoroquinolone antibiotic	antibiotic efflux	14	0	0	11	0	0	4	22	0	0	6	15
ARO:3004107	Pseudomonas aeruginosa soxR	SoxR is a redox-sensitive transcriptional activator that induces expression of a small regulon that includes the RND efflux pump-encoding operon mexGHI-opmD. SoxR was shown to be activated by pyocyanin.	cephalosporin;disinfecting agents and antiseptics;fluoroquinolone antibiotic;glycylcycline;penam;phenicol antibiotic;rifamycin antibiotic;tetracycline antibiotic	antibiotic efflux;antibiotic target alteration	14	16	20	0	0	0	0	5	0	0	0	0
ARO:3005053	ArnT	ArnT is involved in Cell Wall Biosynthesis, specifically 4-amino-4-deoxy-L-arabinose (Ara4N). It confers resistance to peptide antibiotics.	peptide antibiotic	antibiotic target alteration	14	0	0	0	13	20	0	0	0	0	0	0
ARO:3006241	ACT-46	ACT-46 is a ACT beta-lactamase.	carbapenem;cephalosporin;cephamycin;penam	antibiotic inactivation	14	14	7	7	0	0	0	0	0	0	0	0
ARO:3004592	erm(32)	erm(32) is a rRNA methyltransferase. Encodes methyltransferases that modify 23S rRNA.	lincosamide antibiotic;macrolide antibiotic;streptogramin antibiotic	antibiotic target alteration	14	0	3	9	0	6	0	0	0	0	0	0
ARO:3000413	sul3	Sul3 is a sulfonamide resistant dihydropteroate synthase similar to Sul1 and Sul2. Its resistance gene was found encoded in E. coli plasmid DNA of sulfonamide resistant isolates.	sulfonamide antibiotic;sulfone antibiotic	antibiotic target replacement	13	16	25	17	23	33	12	34	5	14	3	17
ARO:3001817	ACC-3	ACC-3 is a beta-lactamase found in Hafnia alvei.	cephalosporin;monobactam;penam	antibiotic inactivation	13	20	16	12	0	0	2	19	0	5	12	4
ARO:3003717	ESP-1	ESP-1 is a subclass B3 metallo-beta lactamase isolated from Epilithonimonas tenax conferring resistance to carbapenems.	carbapenem	antibiotic inactivation	13	9	8	6	0	4	6	0	0	4	12	5
ARO:3007032	Erm(50)	Erm(50) is an Erm ribosomal RNA methyltransferase.	lincosamide antibiotic;macrolide antibiotic;streptogramin antibiotic	antibiotic target alteration	13	5	12	3	3	1	3	8	12	2	0	0
ARO:3006806	PDC-437	PDC-437 is a PDC beta-lactamase.	carbapenem;cephalosporin;monobactam	antibiotic inactivation	13	21	13	4	0	4	0	0	0	0	0	0
ARO:3006254	ACT-59	ACT-59 is a ACT beta-lactamase.	carbapenem;cephalosporin;cephamycin;penam	antibiotic inactivation	13	6	0	0	6	11	0	4	0	0	4	5
ARO:3005292	PDC-19b	PDC-19b is a class C beta-lactamase found in Pseudomonas aeruginosa.	carbapenem;cephalosporin;monobactam	antibiotic inactivation	13	11	11	0	0	0	0	5	0	0	3	0
ARO:3002858	dfrA12	dfrA12 is an integron-encoded dihydrofolate reductase found in Vibrio cholerae.	diaminopyrimidine antibiotic	antibiotic target replacement	13	4	0	0	0	0	0	0	0	0	0	0
ARO:3003037	opcM	OpcM is an outer membrane factor protein found in Burkholderia cepacia. It is part of the CeoAB-OpcM complex.	aminoglycoside antibiotic;fluoroquinolone antibiotic	antibiotic efflux	12	15	14	19	18	18	12	13	15	11	20	17
ARO:3002534	AAC(3)-IIb	AAC(3)-IIb is an aminoglycoside acetyltransferase in E. coli, A. faecalis and S. marcescens.	aminoglycoside antibiotic	antibiotic inactivation	12	18	20	4	0	0	9	25	10	18	8	13
ARO:3000802	OprJ	OprJ is the outer membrane channel component of the MexCD-OprJ multidrug efflux complex.	aminocoumarin antibiotic;aminoglycoside antibiotic;cephalosporin;diaminopyrimidine antibiotic;fluoroquinolone antibiotic;macrolide antibiotic;penam;phenicol antibiotic;tetracycline antibiotic	antibiotic efflux	12	26	9	3	7	2	21	14	9	14	10	9
ARO:3004142	OprZ	OprZ is the outer membrane component of the AxyXY-OprZ efflux pump system in Achromobacter spp.	aminoglycoside antibiotic;cephalosporin;fluoroquinolone antibiotic;macrolide antibiotic	antibiotic efflux	12	0	0	6	15	20	13	14	9	7	20	17
ARO:3003039	OprA	OprA is an outer membrane factor protein found in Pseudomonas aeruginosa. It is part of the MexXY-OprA complex.	aminoglycoside antibiotic;carbapenem;fluoroquinolone antibiotic;macrolide antibiotic;tetracycline antibiotic	antibiotic efflux	12	0	0	14	10	25	8	23	13	8	13	6
ARO:3003745	mefC	mefC is a macrolide efflux gene isolated from a plasmid in Photobacterium damselae.	macrolide antibiotic	antibiotic efflux	12	5	8	3	0	0	5	22	3	8	8	14
ARO:3007055	Helicobacter pylori rdxA mutation conferring resistance to metronidazole	The rdxA gene in Helicobacter pylori encodes an NADPH nitroreductase. Mutations in this gene are associated with metronidazole resistance.	nitroimidazole antibiotic	antibiotic target alteration	12	0	8	0	18	6	0	9	2	0	0	0
ARO:3002685	catIII	catIII is a plasmid-encoded variant of the cat gene found in Shigella flexneri.	phenicol antibiotic	antibiotic inactivation	11	27	28	52	21	20	47	44	43	60	59	51
ARO:3003989	AAC(6')-34	AAC(6')-34 is an aminoglycoside 6'-phosphotransferase found in Paenibacillus sp. LC231, a strain of Paenibacillus from Lechuguilla Cave, NM, USA. Confers resistance to aminoglycoside antibiotics. Described by Pawlowski et al. 2016.	aminoglycoside antibiotic	antibiotic inactivation	11	25	10	12	27	27	29	16	5	29	30	37
ARO:3007043	msr(I)	msr(I) is part of the msr subfamily of ABC-F ribosomal protection proteins.	macrolide antibiotic;streptogramin antibiotic	antibiotic target protection	11	15	8	13	11	14	4	36	48	4	26	49
ARO:3005693	GOB-44	GOB-44 is a GOB beta-lactamase.	carbapenem;cephalosporin;penam	antibiotic inactivation	11	40	27	0	5	3	39	0	27	17	16	13
ARO:3005012	IDC-1	IDC-2 is an IDC beta-lactamase and an integron cephalosprinase.	carbapenem;cephalosporin	antibiotic inactivation	11	3	3	0	17	17	10	25	0	5	12	11
ARO:3004548	dfrA9	A dihydrofolate reductase and trimethoprim resistance gene identified from porcine isolates of Esherichia coli.	diaminopyrimidine antibiotic	antibiotic target replacement	11	16	7	0	4	0	21	18	0	8	7	12
ARO:3002627	aadK	aadK is a chromosomal-encoded aminoglycoside nucleotidyltransferase gene in B. subtilis and Bacillus spp.	aminoglycoside antibiotic	antibiotic inactivation	11	8	7	11	0	4	5	21	8	7	3	3
ARO:3002689	Plasmid-encoded cat (pp-cat)	Plasmid-encoded cat, or pp-cat, is a plasmid-encoded variant of the cat gene found in Photobacterium damselae subsp. piscicida.	phenicol antibiotic	antibiotic inactivation	11	14	5	4	0	0	0	4	0	0	6	7
ARO:3006229	ACC-1b	ACC-1b is a ACC beta-lactamase.	cephalosporin;monobactam;penam	antibiotic inactivation	11	7	9	6	0	0	0	4	0	0	4	0
ARO:3000498	ErmF	ErmF confers the MLSb phenotype.	lincosamide antibiotic;macrolide antibiotic;streptogramin A antibiotic;streptogramin B antibiotic;streptogramin antibiotic	antibiotic target alteration	10	5	9	0	11	11	37	27	26	31	46	75
ARO:3000810	mtrC	MtrC is the membrane fusion protein of the MtrCDE multidrug efflux complex.	macrolide antibiotic;penam	antibiotic efflux	10	12	9	12	42	54	19	0	10	15	15	14
ARO:3006926	GRD33-1	GRD33-1 is a GRD33 beta-lactamase.	carbapenem	antibiotic inactivation	10	0	0	0	0	0	41	23	15	25	20	28
ARO:3003969	lmrP	lmrP is a proton motive force-dependent drug transporter that is part of the MFS efflux pump family.	lincosamide antibiotic;macrolide antibiotic;streptogramin antibiotic;tetracycline antibiotic	antibiotic efflux	10	1	7	5	16	22	15	31	11	21	11	11
ARO:3000746	mepR	MepR is an upstream repressor of MepA in Staphylococcus aureus. It is part of the mepRAB operon.	glycylcycline;tetracycline antibiotic	antibiotic efflux	10	0	3	13	22	39	9	15	11	11	5	15
ARO:3000855	CAU-1	CAU-1 is a B3 metallo-beta-lactamase that is encoded by the Caulobacter crescentus chromosome.	carbapenem;penam	antibiotic inactivation	10	10	0	0	0	0	0	0	0	3	0	0
ARO:3006225	CepA-44	CepA-44 is a CepA beta-lactamase.	cephalosporin	antibiotic inactivation	9	11	10	18	20	18	80	77	70	79	77	89
ARO:3003548	mdtN	Multidrug resistance efflux pump. Could be involved in resistance to puromycin, acriflavine and tetraphenylarsonium chloride.	disinfecting agents and antiseptics;nucleoside antibiotic	antibiotic efflux	9	16	15	6	36	45	22	5	10	5	9	20
ARO:3002539	AAC(3)-IV	AAC(3)-IV is a plasmid-encoded aminoglycoside acetyltransferase in E. coli, C. jejuni and P. stutzeri.	aminoglycoside antibiotic	antibiotic inactivation	9	27	25	27	5	7	14	6	7	20	14	16
ARO:3004357	catV	A chloramphenicol acetyltransferase identified in Brevibacillus brevis and shown to confer resistance to chloramphenicol antibiotics. Described by Pawlowski et al. 2017.	phenicol antibiotic	antibiotic inactivation	9	13	24	8	0	7	7	29	9	14	9	7
ARO:3005291	PDC-464	PDC-464 is a class C beta-lactamase found in Pseudomonas aeruginosa.	carbapenem;cephalosporin;monobactam	antibiotic inactivation	9	11	8	7	0	2	7	11	6	4	3	3
ARO:3006922	CMA-1	CMA-1 is a CMA beta-lactamase.	cephalosporin	antibiotic inactivation	9	6	4	0	0	0	0	4	0	0	0	0
ARO:3002185	MOX-6	MOX-6 is a beta-lactamase found in Klebsiella pneumoniae.	cephalosporin;cephamycin;penam	antibiotic inactivation	9	4	4	0	0	0	0	0	0	0	0	0
ARO:3002837	lnuC	lnuC is a transposon-mediated nucleotidyltransferase found in Streptococcus agalactiae.	lincosamide antibiotic	antibiotic inactivation	8	3	0	2	19	18	791	907	750	812	884	1283
ARO:3006972	PLN-1	PLN-1 is a PLN beta-lactamase.	carbapenem	antibiotic inactivation	8	17	13	7	0	3	29	36	29	28	13	11
ARO:3002644	APH(3')-IIa	APH(3')-IIa is a transposon-encoded aminoglycoside phosphotransferase in E. coli.	aminoglycoside antibiotic	antibiotic inactivation	8	7	9	30	2	16	12	12	14	6	3	10
ARO:3006539	PDC-160	PDC-160 is a PDC beta-lactamase.	carbapenem;cephalosporin;monobactam	antibiotic inactivation	8	18	10	10	0	3	11	17	16	17	4	5
ARO:3001816	ACC-2	ACC-2 is a beta-lactamase found in Hafnia alvei.	cephalosporin;monobactam;penam	antibiotic inactivation	8	0	3	0	3	2	10	22	11	15	12	13
ARO:3006308	ADC-133	ADC-133 is a ADC beta-lactamase.	cephalosporin	antibiotic inactivation	8	0	0	16	0	9	17	13	10	8	10	6
ARO:3005061	AAC(3)-IVb	A novel aminoglycoside resistance gene identified from Cupriavidus gilardii; AAC(3)-IVb / aacC10 is an aminoglycoside-3-N-acetyltransferase gene which confers resistance to gentamicin and tobramycin.	aminoglycoside antibiotic	antibiotic inactivation	8	4	12	0	0	0	10	0	3	3	24	27
ARO:3004656	catII from Escherichia coli K-12	catII is a chloramphenicol acetyltransferase. This particular catII is found in E.coli K-12. Confers resistance to chloramphenicol.	phenicol antibiotic	antibiotic inactivation	8	3	0	14	26	19	0	5	5	0	4	3
ARO:3002561	AAC(6')-Ir	AAC(6')-Ir is a chromosomal-encoded aminoglycoside acetyltransferase in Acinetobacter colistiniresistens.	aminoglycoside antibiotic	antibiotic inactivation	8	3	4	8	0	0	14	8	7	9	12	12
ARO:3002569	AAC(6')-Iy	AAC(6')-Iy is a chromosomal-encoded aminoglycoside acetyltransferase in S. enteritidis and S. enterica. Regulatory mutation required to increase expression of this chromosomally-encoded gene for resistance. In the specific system, aminoglycoside resistance was due to a transcriptional fusion secondary to a chromosomal deletion in which the downstream aac(6')-Iy gene was placed under the control o…	aminoglycoside antibiotic	antibiotic inactivation	8	3	4	4	7	8	5	0	6	4	3	0
ARO:3003034	mexX	MexX is the membrane fusion protein of the MexXY-OprM multidrug efflux complex.	aminoglycoside antibiotic;carbapenem;cephalosporin;cephamycin;disinfecting agents and antiseptics;fluoroquinolone antibiotic;macrolide antibiotic;penam;phenicol antibiotic;tetracycline antibiotic	antibiotic efflux	8	5	0	5	10	14	0	0	0	0	5	2
ARO:3002538	AAC(3)-IIIc	AAC(3)-IIIc is an aminoglycoside acetyltransferase in P. aeruginosa.	aminoglycoside antibiotic	antibiotic inactivation	8	0	9	0	0	0	16	0	6	4	2	0
ARO:3002654	APH(3')-VIIa	APH(3')-VIIa is a plasmid-encoded aminoglycoside phosphotransferase in C. jejuni.	aminoglycoside antibiotic	antibiotic inactivation	8	0	0	0	6	4	0	5	7	10	0	0
ARO:3002558	AAC(6')-Ik	AAC(6')-Ik is a chromosomal-encoded aminoglycoside acetyltransferase in Acinetobacter sp.	aminoglycoside antibiotic	antibiotic inactivation	8	5	0	3	0	0	4	4	4	5	0	0
ARO:3003994	cpaA	cpaA is a capreomycin acetyltransferase protein found in Paenibacillus sp. LC231, an isolated strain of Paenibacillus in Lechuguilla Cave, NM, USA. Confers resistance to capreomycin, an aminoglycoside antibiotic. Described by Pawlowski et al. 2016.	aminoglycoside antibiotic	antibiotic inactivation	8	0	0	14	0	0	0	0	0	0	0	0
ARO:3004577	Acinetobacter baumannii AmvA	AmvA has 14 alpha-helical transmembrane segments, qualifying it as a member of the DHA2 transporter family of the major facilitator superfamily (MFS). When AmvA was expressed in E. coli, the cells had at least four-fold decreased susceptibility to erythromycin, acridine orange, acriflavine, deoxycholate and methyl viologen. AmvA from the AC0037 strain of A. baumannii was tested.	disinfecting agents and antiseptics;macrolide antibiotic	antibiotic efflux	7	9	0	0	26	23	13	10	9	4	21	16
ARO:3004072	OpmB	OpmB is an outer membrane efflux protein in Pseudomonas aeruginosa that shows functional cooperation with MuxABC, to form the efflux pump system MuxABC-OpmB.	aminocoumarin antibiotic;macrolide antibiotic;monobactam;tetracycline antibiotic	antibiotic efflux	7	29	7	3	10	8	0	11	5	8	5	0
ARO:3006880	EC-5	EC-5 is a EC beta-lactamase.	cephalosporin	antibiotic inactivation	7	7	0	0	0	0	9	18	9	9	10	7
ARO:3005098	qacL	A subunit of the qac multidrug efflux pump in Vibrio cholerae.	disinfecting agents and antiseptics	antibiotic efflux	7	15	4	27	0	11	0	0	0	0	4	0
ARO:3001818	ACC-4	ACC-4 is a beta-lactamase found in Escherichia coli.	cephalosporin;monobactam;penam	antibiotic inactivation	7	15	7	15	0	0	0	3	5	4	0	0
ARO:3002137	DHA-4	DHA-4 is a beta-lactamase. From the Lahey list of DHA beta-lactamases.	cephalosporin;cephamycin	antibiotic inactivation	7	4	6	0	0	2	5	7	4	6	0	0
ARO:3004647	AQU-2	AQU-2 is a chromosomally-encoded AQU class C beta-lactamase and cephalosporinase from Aeromonas.	cephalosporin	antibiotic inactivation	7	11	10	0	3	3	0	0	0	0	0	0
ARO:3006438	ADC-66	ADC-66 is a ADC beta-lactamase.	cephalosporin	antibiotic inactivation	7	0	3	0	0	0	10	7	3	0	0	3
ARO:3004041	Klebsiella pneumoniae acrA	AcrA is a subunit of the AcrAB multidrug efflux system that in K. pneumoniae, which is encoded by the acrRAB operon.	cephalosporin;disinfecting agents and antiseptics;fluoroquinolone antibiotic;glycylcycline;penam;phenicol antibiotic;rifamycin antibiotic;tetracycline antibiotic	antibiotic efflux	6	14	2	4	1	22	28	47	14	23	28	23
ARO:3006775	PDC-405	PDC-405 is a PDC beta-lactamase.	carbapenem;cephalosporin;monobactam	antibiotic inactivation	6	25	25	34	11	21	0	42	8	0	13	9
ARO:3007041	Erm(52)	Erm(52) is an Erm ribosomal RNA methyltransferase.	lincosamide antibiotic;macrolide antibiotic;streptogramin antibiotic	antibiotic target alteration	6	29	14	11	7	17	3	2	10	0	20	38
ARO:3002813	lmrB	lmrB is a chromosomally-encoded efflux pump that confers resistance to lincosamides in Bacillus subtilis.	lincosamide antibiotic	antibiotic efflux	6	10	23	19	3	15	7	6	7	3	3	12
ARO:3004595	erm(45)	Erm45 is an rRNA methylase that confers resistances to macrolide, lincosamide, and streptogramin B.	lincosamide antibiotic;macrolide antibiotic;streptogramin antibiotic	antibiotic target alteration	6	7	24	18	4	6	8	6	3	0	10	20
ARO:3000175	tet(H)	TetH is a tetracycline efflux protein expressed in Gram-negative bacteria (Actinobacillus, Acinetobacter, Gallibacterium, Histophilus, Mannheimia, Moraxella, Pasteurella, and Psychrobacter). Its gene is linked to the resistance genes sul2, and strAB, which confer resistance to sulfamethoxazole and streptomycin, respectively.	tetracycline antibiotic	antibiotic efflux	6	12	13	6	8	10	11	14	3	9	8	3
ARO:3003682	OpmH	OpmH is an outer membrane efflux protein required for triclosan-specific efflux pump function.	disinfecting agents and antiseptics	antibiotic efflux	6	0	0	8	33	27	5	0	3	3	5	7
ARO:3006277	ACT-83	ACT-83 is a ACT beta-lactamase.	carbapenem;cephalosporin;cephamycin;penam	antibiotic inactivation	6	0	1	0	11	9	3	18	0	3	0	0
ARO:3002631	spd	spd is a plasmid-encoded aminoglycoside nucleotidyltransferase gene in S. aureus.	aminoglycoside antibiotic	antibiotic inactivation	6	0	0	0	0	0	9	9	6	0	9	9
ARO:3005197	CMY-145	CMY-145 is a beta-lactamase found in Escherichia coli. It confers resistance to cephamycin. Detected directly from NCBI and submitted without publication on 18-JAN-2017.	cephamycin	antibiotic inactivation	6	15	0	3	0	0	0	2	7	7	0	0
ARO:3001841	ACT-20	ACT-20 is a beta-lactamase. From the Lahey list of ACT beta-lactamases.	carbapenem;cephalosporin;cephamycin;penam	antibiotic inactivation	6	0	0	4	0	2	0	10	6	2	3	3
ARO:3003720	SPG-1	SPG-1 is a subclass B3 metallo-beta lactamase isolated from Sphingomonas sp.	carbapenem	antibiotic inactivation	6	3	3	0	0	0	4	7	3	3	0	0
ARO:3002804	FosA2	An enzyme that confers resistance to fosfomycin in Enterobacter cloacae by breaking the epoxide ring of the molecule. It depends on the cofactors Manganese (II) and Potassium and uses Glutathione (GSH) as the nucleophilic molecule.	fosfomycin	antibiotic inactivation	6	6	0	0	0	0	8	0	0	5	0	0
ARO:3002641	APH(3')-Ia	APH(3')-Ia is a transposon-encoded aminoglycoside phosphotransferase in E. coli and S. enterica. It is identical at the protein sequence to APH(3')-Ic, an aminoglycoside phosphotransferase encoded by plasmids, transposons and genomic islands in K. pneumoniae, A. baumannii, S. marcescens, Corynebacterium spp., Photobacterium spp. and Citrobacter spp.	aminoglycoside antibiotic	antibiotic inactivation	6	4	3	0	3	3	0	0	2	3	0	0
ARO:3004364	almG	A member of the AlmEFG operon, responsible for polymyxin resistance in Vibrio cholerae. AlmG is a glycyltransferase closely related to lipid A acyltransferases. Described by Henderson JC et al. 2017.	peptide antibiotic	antibiotic target alteration	6	3	1	2	3	5	0	0	0	0	0	0
ARO:3001850	ACT-30	ACT-30 is a beta-lactamase. From the Lahey list of ACT beta-lactamases.	carbapenem;cephalosporin;cephamycin;penam	antibiotic inactivation	6	0	3	0	0	0	0	0	0	0	5	2
ARO:3004734	ARL-1	ARL-1 is a beta-lactamase gene found in Staphylococcus Arlettae.	penam	antibiotic inactivation	6	0	0	0	0	0	0	0	0	0	0	0
ARO:3003801	bcr-1	Transmembrane protein which expels bicyclomycin from the cell, leading to bicyclomycin resistance. Identified in Pseudomonas aeruginosa strains responsible for outbreaks in Brazil, often appearing with blaSPM-1, another bicyclomycin resistance gene.	bicyclomycin	antibiotic efflux	5	10	8	7	127	240	16	15	12	14	11	18
ARO:3002536	AAC(3)-IIIa	AAC(3)-IIIa is a chromosomal-encoded aminoglycoside acetyltransferase in P. aeruginosa.	aminoglycoside antibiotic	antibiotic inactivation	5	0	0	0	0	0	38	38	45	43	49	54
ARO:3002681	catB9	catB9 is a chromosome-encoded variant of the cat gene found in Vibrio cholerae.	phenicol antibiotic	antibiotic inactivation	5	4	8	21	83	56	0	22	6	0	10	4
ARO:3000656	AcrS	AcrS is a repressor of the AcrAB efflux complex and is associated with the expression of AcrEF. AcrS is believed to regulate a switch between AcrAB and AcrEF efflux.	cephalosporin;cephamycin;disinfecting agents and antiseptics;fluoroquinolone antibiotic;glycylcycline;penam;phenicol antibiotic;rifamycin antibiotic;tetracycline antibiotic	antibiotic efflux	5	25	24	7	4	7	23	35	28	24	4	33
ARO:3000412	sul2	Sul2 is a sulfonamide resistant dihydropteroate synthase of Gram-negative bacteria, usually found on small plasmids.	sulfonamide antibiotic;sulfone antibiotic	antibiotic target replacement	5	18	18	24	7	22	23	15	19	19	14	21
ARO:3002485	LRA-2	LRA-2 is a beta-lactamase isolated from soil samples in Alaska.	cephalosporin;penam	antibiotic inactivation	5	13	15	8	8	15	18	23	15	22	18	16
ARO:3001300	myrA	myrA is a methyltransferase found in Micromonospora griseorubida and confers resistance to mycinamicin, tylosin and lincosamides. Specifically, this enzyme adds a methyl group to guanosine 748 (E. coli numbering) of 23S ribosomal RNA. MyrA is found in the mycinamicin biosynthetic cluster and is one mechanism by which M. griseorubida protects itself from self-destruction when producing this macrol…	lincosamide antibiotic;macrolide antibiotic	antibiotic target alteration	5	7	16	0	0	4	21	12	27	23	20	12
ARO:3003867	ADC-23	ADC-23 is a beta-lactamase found in Acinetobacter pittii.	cephalosporin	antibiotic inactivation	5	8	4	1	0	0	21	12	29	34	12	18
ARO:3004599	clcD	clcD gene can provide resistance to representatives of five of the six antibiotic groups previously shown to be affected by Cfr. clcD was originally found in Clostridioides difficile and is cfr-like.	lincosamide antibiotic;oxazolidinone antibiotic;phenicol antibiotic;pleuromutilin antibiotic;streptogramin A antibiotic;streptogramin B antibiotic;streptogramin antibiotic	antibiotic target alteration	5	15	0	4	17	10	25	4	15	24	7	14
ARO:3000421	norB	NorB is a multidrug efflux pump in Staphylococcus aureus that confers resistance to fluoroquinolones and other structurally unrelated antibiotics like tetracycline. It shares 30% similarity with NorB, and is a structural homolog of Blt of Bacillus subtilis. It is regulated by mgrA, also known as NorR.	fluoroquinolone antibiotic	antibiotic efflux	5	5	0	5	29	58	0	0	0	0	5	0
ARO:3003202	TLA-1	TLA-1 is a beta-lactamase found in plasmids of clinical isolates of Escherichia coli strain R170 in Latin America. It preferentially hydrolyzed cephaloridine, cefotaxime, cephalothin, benzylpenicillin, and ceftazidime. The enzyme was markedly inhibited by sulbactam, tazobactam, and clavulanic acid.	cephalosporin;fluoroquinolone antibiotic;monobactam	antibiotic inactivation	5	0	5	4	9	7	8	27	5	0	9	26
ARO:3003762	lnuE	lnuE encodes a lincosamide resistance gene isolated from Streptococcus suis that was truncated by an ISEnfa5-cfr-ISEnfa5 segment insertion. It shares the closest sequence similarity to lnuA.	lincosamide antibiotic	antibiotic inactivation	5	0	5	5	0	2	7	16	11	15	9	8
ARO:3002579	AAC(6')-Ib8	AAC(6')-Ib8 is a plasmid-encoded aminoglycoside acetyltransferase in E. cloacae.	aminoglycoside antibiotic	antibiotic inactivation	5	0	0	4	21	35	0	3	3	0	0	0
ARO:3002513	LRA-19	LRA-19 is a beta-lactamase isolated from soil samples in Alaska.	cephalosporin;penam	antibiotic inactivation	5	4	4	19	0	0	0	3	11	6	4	6
ARO:3006872	DHT2-1	DHT2-1 is a DHT2 beta-lactamase.	carbapenem	antibiotic inactivation	5	3	4	4	7	3	5	0	8	9	3	0
ARO:3002126	CMY-115	CMY-115 is a beta-lactamase. From the Lahey list of CMY beta-lactamases.	cephamycin	antibiotic inactivation	5	14	18	4	0	0	0	4	3	2	0	0
ARO:3000254	emrY	emrY is a multidrug transport that moves substrates across the inner membrane of the Gram-negative E. coli. It is a homolog of emrB.	tetracycline antibiotic	antibiotic efflux	5	4	5	4	8	16	0	0	0	0	0	0
ARO:3000596	ErmX	ErmX is a rRNA methyltransferase that protects the ribosome from inactivation due to antibiotic binding.	lincosamide antibiotic;macrolide antibiotic;streptogramin A antibiotic;streptogramin B antibiotic;streptogramin antibiotic	antibiotic target alteration	5	0	0	0	3	4	16	0	0	4	3	2
ARO:3004292	Laribacter hongkongensis ampC beta-lactamase	A chromosome-encoded class C beta-lactamase described in the pathogen Laribacter hongkongensis, often associated with gastroenteritis. Laribacter ampC has been shown to confer resistance to non-carbapenem beta-lactamases, as described by Lau et al. 2005.	cephalosporin;penam	antibiotic inactivation	5	10	8	4	0	0	0	0	0	0	0	0
ARO:3002062	CMY-51	CMY-51 is a beta-lactamase. From the Lahey list of CMY beta-lactamases.	cephamycin	antibiotic inactivation	5	2	0	0	4	0	0	6	0	7	0	0
ARO:3006255	ACT-60	ACT-60 is a ACT beta-lactamase.	carbapenem;cephalosporin;cephamycin;penam	antibiotic inactivation	5	5	5	0	0	0	0	0	0	0	0	0
ARO:3004456	Enterococcus faecium chloramphenicol acetyltransferase	A chloramphenicol resistance determinant described in an Enterococcus faecium plasmid.	phenicol antibiotic	antibiotic inactivation	5	0	5	0	3	0	0	0	0	0	0	0
ARO:3002364	PER-2	PER-2 is a beta-lactamase found in Salmonella typhimurium.	carbapenem;cephalosporin;monobactam;penam;penem	antibiotic inactivation	5	0	5	0	0	0	0	0	0	0	0	0
ARO:3006471	FOX-13	FOX-13 is a FOX beta-lactamase.	cephalosporin;cephamycin	antibiotic inactivation	5	0	0	0	0	0	0	0	0	5	0	0
ARO:3002609	aadA9	aadA9 is a plasmid-encoded aminoglycoside nucleotidyltransferase gene in C. glutamicum.	aminoglycoside antibiotic	antibiotic inactivation	5	0	0	0	0	0	0	0	0	0	0	0
ARO:3003559	cepA	A beta-lactamase found in Bacteroides fragilis producing either low or high levels of the endogenous cephalosporinase activity.	cephalosporin	antibiotic inactivation	4	6	12	3	14	17	46	57	57	65	64	67
ARO:3004332	MCR-5.1	MCR-5 is a transposon-associated phosphoethanolamine transferase gene, identified in Salmonella Paratyphi B dTa+ (d-tartrate fermenting Salmonella enterica subsp. enterica serovar Paratyphi B) isolates from food-producing animals. The isolates were collected between 2011 and 2013, and retrieved from the German National Reference Laboratory for Salmonella. MCR-5 confers resistance to collistin thr…	peptide antibiotic	antibiotic target alteration	4	20	17	160	4	4	3	6	10	13	25	18
ARO:3003204	TLA-3	TLA-3 is a beta-lactamase found in a transferable plasmid of Serratia marcescens clinical isolate. It confers resistance to ceftazidime, cefotaxime and cefepime, but not to cefmetazole and meropenem.	cephalosporin;fluoroquinolone antibiotic;monobactam	antibiotic inactivation	4	21	14	3	17	20	30	9	33	20	18	29
ARO:3002542	AAC(3)-VIIIa	AAC(3)-VIIIa is a chromosomal-encoded aminoglycoside acetyltransferase in Streptomyces fradiae.	aminoglycoside antibiotic	antibiotic inactivation	4	8	0	0	0	3	30	10	10	53	13	27
ARO:3003551	emeA	A multidrug efflux pump from Enterococcus faecalis. There exist efflux activity of several antimicrobial agents such as DAPI, Hoechst 33342 and acriflavine. Efflux of DAPI via EmeA was strongly inhibited by reserpine.	disinfecting agents and antiseptics	antibiotic efflux	4	13	10	19	2	9	12	14	7	10	5	7
ARO:3002595	AAC(6')-IIb	AAC(6')-IIb is an integron-encoded aminoglycoside acetyltransferase in P. fluorescens.	aminoglycoside antibiotic	antibiotic inactivation	4	23	18	2	0	0	0	0	8	12	15	5
ARO:3002588	AAC(6')-I30	AAC(6')-I30 is an integron-encoded aminoglycoside acetyltransferase in S. enterica.	aminoglycoside antibiotic	antibiotic inactivation	4	8	7	2	8	3	9	0	7	12	14	12
ARO:3004588	Klebsiella pneumoniae KpnG	KpnG consists of ~390 residues and resembles EmrA of E. coli. Disruption of the pump components KpnG-KpnH signficantly decrease resistance to azithromycin, ceftazidime, ciprofloxacin, ertapenem, erythromycin, gentamicin, imipenem, ticarcillin, norfloxacin, polymyxin-B, piperacillin, spectinomycin, tobramycin, and streptomycin.	aminoglycoside antibiotic;carbapenem;cephalosporin;fluoroquinolone antibiotic;macrolide antibiotic;penam;penem;peptide antibiotic	antibiotic efflux	4	5	7	4	7	4	6	0	18	6	0	1
ARO:3004683	aadS	A novel Tn4551 streptomycin-resistance gene that was phenotypically silent in wild-type Bacteroides; expression could be activated by a trans-acting chromosomal mutation.	aminoglycoside antibiotic	antibiotic inactivation	4	6	6	0	0	0	0	0	0	0	8	8
ARO:3002624	ANT(4')-IIa	ANT(4')-IIa is a plasmid-encoded aminoglycoside nucleotidyltransferase in P. aeruginosa and Enterobacteriaceae.	aminoglycoside antibiotic	antibiotic inactivation	4	3	0	4	0	0	0	0	7	3	7	0
ARO:3004642	dfrA3b	A dihydrofolate reductase that confers resistance to trimethoprim.	diaminopyrimidine antibiotic	antibiotic target replacement	4	10	5	1	0	7	0	0	0	0	0	0
ARO:3003018	dfrA22	dfrA22 is an integron-encoded dihydrofolate reductase found in Salmonella enterica.	diaminopyrimidine antibiotic	antibiotic target replacement	4	0	0	0	6	3	0	0	0	0	0	6
ARO:3006946	LUT-4	LUT-4 is a LUT beta-lactamase.	cephalosporin	antibiotic inactivation	4	5	2	0	0	0	0	0	0	0	0	0
ARO:3005674	GOB-25	GOB-25 is a GOB beta-lactamase.	carbapenem;cephalosporin;penam	antibiotic inactivation	4	0	0	0	0	0	0	6	0	0	0	0
ARO:3002150	DHA-19	DHA-19 is a beta-lactamase. From the Lahey list of DHA beta-lactamases.	cephalosporin;cephamycin	antibiotic inactivation	4	3	0	2	0	0	0	0	0	0	0	0
ARO:3001214	mdtM	Multidrug resistance protein MdtM.	disinfecting agents and antiseptics;fluoroquinolone antibiotic;lincosamide antibiotic;nucleoside antibiotic;phenicol antibiotic	antibiotic efflux	4	0	0	0	4	0	0	0	0	0	0	0
ARO:3000789	mdsA	MdsA is the membrane fusion protein of the multidrug and metal efflux complex MdsABC.	carbapenem;cephalosporin;cephamycin;monobactam;penam;penem;phenicol antibiotic	antibiotic efflux	4	0	0	3	0	0	0	0	0	0	0	0
ARO:3002553	AAC(6')-If	AAC(6')-If is a plasmid-encoded aminoglycoside acetyltransferase in E. cloacae.	aminoglycoside antibiotic	antibiotic inactivation	4	0	0	0	0	0	3	0	0	0	0	0
ARO:3004493	ADC-68	A class C carbapenemase and extended-spectrum beta-lactamase identified from Acinetobacter baumannii.	carbapenem	antibiotic inactivation	4	0	0	0	0	0	0	0	3	0	0	0
ARO:3001847	ACT-27	ACT-27 is a beta-lactamase. From the Lahey list of ACT beta-lactamases.	carbapenem;cephalosporin;cephamycin;penam	antibiotic inactivation	4	0	0	0	0	0	0	0	0	0	0	0
ARO:3002893	tcr3	tcr3 is a tetracycline efflux pump that confers self-resistance to Kitasatospora aureofaciens.	tetracycline antibiotic	antibiotic efflux	4	0	0	0	0	0	0	0	0	0	0	0
ARO:3005085	AAC(3)-IIg	AAC(3)-IIg is part of the AAC(3) family. It was initially found in clinical isolates of Enterobacter cloacae.	aminoglycoside antibiotic	antibiotic inactivation	4	0	0	0	0	0	0	0	0	0	0	0
ARO:3004516	MCR-8.1	A novel phosphoethanolamine transferase and mobile colistin resistance gene identified from carbapenem-resistant NDM-1-producing Klebsiella pneumoniae.	peptide antibiotic	antibiotic target alteration	3	37	31	57	17	13	6	12	12	17	31	32
ARO:3000785	cmeC	CmeC is the outer membrane channel protein of the CmeABC multidrug efflux complex.	cephalosporin;fluoroquinolone antibiotic;fusidic acid;macrolide antibiotic	antibiotic efflux	3	12	9	39	19	22	24	15	15	12	47	26
ARO:3001299	tlrB conferring tylosin resistance	TlrB is a methyltransferase found in Streptomyces fradiae and confers resistance to mycinamicin, tylosin and lincosamides. Specifically, this enzyme adds a methyl group to guanosine 748 (E. coli numbering). TlrB is found in the tylosin biosynthetic cluster and is one mechanism by which S. fradiae protects itself from self-destruction when producing this macrolide.	lincosamide antibiotic;macrolide antibiotic	antibiotic target alteration	3	7	4	12	3	13	15	9	22	20	4	13
ARO:3002368	PER-6	PER-6 is a beta-lactamase found in Aeromonas allosaccharophila.	carbapenem;cephalosporin;monobactam;penam;penem	antibiotic inactivation	3	0	0	0	0	0	14	24	40	20	13	11
ARO:3000205	tetX	TetX is a flavin-dependent monooxygenase conferring resistance to tetracycline antibiotics. TetX hydroxylates position 11a of the tetraketide group thus inactivating the antibiotic.	glycylcycline;tetracycline antibiotic	antibiotic inactivation	3	0	0	23	9	3	7	14	7	5	15	24
ARO:3006625	PDC-247	PDC-247 is a PDC beta-lactamase.	carbapenem;cephalosporin;monobactam	antibiotic inactivation	3	18	19	7	26	11	6	8	0	0	6	5
ARO:3005351	DfrA39	DfrA39 is a dihydrofolate reductase that confers resistant to Trimethoprim. Detected directly from NCBI and submitted without publication.	diaminopyrimidine antibiotic	antibiotic target replacement	3	9	20	0	9	0	12	25	0	9	12	8
ARO:3007033	Erm(51)	Erm(51) is an Erm ribosomal RNA methyltransferase.	lincosamide antibiotic;macrolide antibiotic;streptogramin antibiotic	antibiotic target alteration	3	0	0	6	0	5	3	17	4	0	31	24
ARO:3006853	SRT-3	SRT-3 is a SRT beta-lactamase.	cephalosporin	antibiotic inactivation	3	0	5	4	0	0	17	9	11	23	9	8
ARO:3006232	ACC-7	ACC-7 is a ACC beta-lactamase.	cephalosporin;monobactam;penam	antibiotic inactivation	3	8	0	4	0	0	6	22	11	12	6	8
ARO:3004803	GOB-11	GOB-11 is a class B beta-lactamase gene found in Chryseobacterium meningosepticum.	carbapenem;cephalosporin;penam	antibiotic inactivation	3	3	4	0	4	0	6	8	9	17	12	12
ARO:3002704	fexA	fexA is a plasmid-encoded chloramphenicol exporter that is found in Mammaliicoccus lentus.	phenicol antibiotic	antibiotic efflux	3	0	0	0	2	2	6	11	0	3	9	14
ARO:3004087	APH(3')-IX	APH(3')-IX is an aminoglycoside phosphoryltransferase that acts on the 3-OH target of aminoglycosides.	aminoglycoside antibiotic	antibiotic inactivation	3	0	0	0	6	3	0	12	0	13	4	7
ARO:3005099	23S rRNA (adenine(2058)-N(6))-methyltransferase Erm(A)	Variant of ErmA (ARO:3000347) found in Streptococcus pyogenes. Confers the MLSb phenotype.	lincosamide antibiotic;macrolide antibiotic;streptogramin antibiotic	antibiotic target alteration	3	0	5	0	8	9	3	0	3	0	0	4
ARO:3007044	mefF	mefF is an mef efflux pump protein.	macrolide antibiotic	antibiotic efflux	3	0	7	0	2	0	3	9	0	4	0	0
ARO:3000565	tet(38)	Tet38 is a tetracycline efflux pump found in the Gram-positive Staphylococcus aureus. It is regulated by mgrA, which also regulates NorB.	tetracycline antibiotic	antibiotic efflux	3	4	4	0	0	0	6	0	0	7	0	0
ARO:3002191	MOX-9	MOX-9 is a beta-lactamase found in Citrobacter freundii.	cephalosporin;cephamycin;penam	antibiotic inactivation	3	4	0	0	4	2	0	0	0	0	4	0
ARO:3000516	emrR	EmrR is a negative regulator for the EmrAB-TolC multidrug efflux pump in E. coli. Mutations lead to EmrAB-TolC overexpression.	fluoroquinolone antibiotic	antibiotic efflux	3	0	0	0	0	0	0	6	0	7	0	0
ARO:3005183	CMY-160	CMY-160 is a beta-lactamase found in Escherichia coli. It confers resistance to cephamycin. Detected directly from NCBI and submitted without publication on 29-MAY-2018.	cephamycin	antibiotic inactivation	3	4	3	3	0	0	0	0	0	0	0	0
ARO:3000165	tet(A)	TetA is a tetracycline efflux pump found in many species of Gram-negative bacteria.	tetracycline antibiotic	antibiotic efflux	3	0	0	6	0	0	0	0	4	0	0	0
ARO:3004677	rmtD2	The first allele of a 16S rRNA methyltransferase gene, rmtD2, confers a high resistance to all clinically available aminoglycosides.	aminoglycoside antibiotic	antibiotic target alteration	3	0	0	0	0	0	4	4	0	0	0	0
ARO:3002510	LRA-3	LRA-3 is a beta-lactamase isolated from soil samples in Alaska.	cephalosporin;penam	antibiotic inactivation	3	0	0	0	0	0	0	0	0	6	0	0
ARO:3004666	pexA	pexA is a florfenicol and chloramphenicol resistance gene discovered in Alaskan soil.	phenicol antibiotic	antibiotic efflux	3	0	2	0	0	0	0	0	0	0	0	0
ARO:3000476	tet(31)	Tet31 is a tetracycline efflux pump found in Aeromonas salmonicida, a Gram-negative bacteria. It has also been shown to be expressed in Gallibacterium anatis.	tetracycline antibiotic	antibiotic efflux	3	0	0	0	0	0	0	0	0	0	0	0
ARO:3000603	Erm(41)	Erm41 confers MLSb phenotype.	lincosamide antibiotic;macrolide antibiotic;streptogramin A antibiotic;streptogramin B antibiotic;streptogramin antibiotic	antibiotic target alteration	3	0	0	0	0	0	0	0	0	0	0	0
ARO:3002568	AAC(6')-Ix	AAC(6')-Ix is a chromosomal-encoded aminoglycoside acetyltransferase in Acinetobacter sp.	aminoglycoside antibiotic	antibiotic inactivation	3	0	0	0	0	0	0	0	0	0	0	0
ARO:3004123	Burkholderia pseudomallei Omp38	Heterologous expression of Burkholderia pseudomallei Omp38 (BpsOmp38) in Omp-deficient E. coli host cells lowers their permeability and in consequence, their antimicrobial susceptibility to penicillin G, cefoxitin, ceftazidime and imipenem.	carbapenem;cephalosporin;cephamycin;monobactam;penam;penem	reduced permeability to antibiotic	3	0	0	0	0	0	0	0	0	0	0	0
ARO:3004678	rmtE	Aminoglycoside-resistance gene.	aminoglycoside antibiotic	antibiotic target alteration	3	0	0	0	0	0	0	0	0	0	0	0
ARO:3006442	ADC-85	ADC-85 is a ADC beta-lactamase.	cephalosporin	antibiotic inactivation	3	0	0	0	0	0	0	0	0	0	0	0
ARO:3006889	GMB-1	GMB-1 is a GMB beta-lactamase.	carbapenem	antibiotic inactivation	3	0	0	0	0	0	0	0	0	0	0	0
ARO:3000392	Erm(37)	Erm(37) is found in Mycobacterium species and confers the MLSb phenotype. In addition to methylation of A2058 this Erm methylates adjacent adenosines (A2057 and A2059) as well.	lincosamide antibiotic;macrolide antibiotic;streptogramin A antibiotic;streptogramin B antibiotic;streptogramin antibiotic	antibiotic target alteration	2	6	2	0	2	6	17	18	16	27	15	12
ARO:3006224	CepA-29	CepA-29 is a CepA beta-lactamase.	cephalosporin	antibiotic inactivation	2	0	0	0	0	0	12	11	16	18	20	24
ARO:3002700	cmlv	cmlv is a chromosome-encoded chloramphenicol phoshotransferase that is found in Streptomyces venezuelae.	phenicol antibiotic	antibiotic inactivation	2	4	5	0	15	14	3	0	14	9	21	12
ARO:3003053	smeC	smeC is an outer membrane multidrug efflux protein of the smeABC complex in Stenotrophomonas maltophilia.	aminoglycoside antibiotic;cephalosporin;cephamycin;penam	antibiotic efflux	2	3	4	8	15	23	0	0	0	4	0	0
ARO:3000391	norA	NorA is a multidrug efflux pump in Staphylococcus aureus that confers resistance to fluoroquinolones and other structurally unrelated antibiotics like acriflavine. It shares 30% similarity with NorA, and is a structural homolog of Bmr of Bacillus subtilis. It is regulated by arlRS and mgrA, the latter also known as NorR.	disinfecting agents and antiseptics;fluoroquinolone antibiotic	antibiotic efflux	2	7	3	6	4	4	0	0	7	0	0	20
ARO:3002557	AAC(6')-Ij	AAC(6')-Ij is a chromosomal-encoded aminoglycoside acetyltransferase in Acinetobacter genomosp. 13.	aminoglycoside antibiotic	antibiotic inactivation	2	3	7	0	6	8	7	4	7	4	0	2
ARO:3005018	LMB-1	LMB-1 is a subclass B3 metallo-beta-lactamase that confers resistance to penams, cephalosporins, and carbapenems.	carbapenem;cephalosporin;penam	antibiotic inactivation	2	6	10	0	4	7	3	5	3	2	0	2
ARO:3004659	Mef(En2)	NBU2-encoded resistance gene. An MefE homolog in Bacteroides species. Macrolide efflux MFS transporter.	macrolide antibiotic	antibiotic efflux	2	0	0	0	5	11	0	7	6	10	0	3
ARO:3003971	Erm(44)v	Variant of Erm(44)v isolated from Staphylococcus saprophyticus, confers resistance to lincosamide and macrolide antibiotics but not streptogramins.	lincosamide antibiotic;macrolide antibiotic;streptogramin antibiotic	antibiotic target alteration	2	9	8	13	0	0	5	0	0	3	0	0
ARO:3002563	AAC(6')-Isa	AAC(6')-Isa is a plasmid-encoded aminoglycoside acetyltransferase in Streptomyces albulus.	aminoglycoside antibiotic	antibiotic inactivation	2	3	2	0	0	0	9	6	0	7	0	0
ARO:3006640	PDC-263	PDC-263 is a PDC beta-lactamase.	carbapenem;cephalosporin;monobactam	antibiotic inactivation	2	0	0	0	0	14	6	0	0	3	0	0
ARO:3001109	SHV-52	SHV-52 is a beta-lactamase that has been found in clinical isolates.	carbapenem;cephalosporin;penam	antibiotic inactivation	2	6	8	4	0	0	0	0	0	0	0	0
ARO:3004778	CMY-135	CMY-135 is a class C beta-lactamase that confers resistance to cephamycin.	cephamycin	antibiotic inactivation	1	43	38	0	0	0	0	0	0	9	4	0
ARO:3004343	PDC-80	An AmpC-like beta-lactamase found in Pseudomonas aeruginosa.	carbapenem;cephalosporin;monobactam	antibiotic inactivation	1	9	5	4	23	8	0	8	2	3	6	5
ARO:3002863	dfrA8	dfrA8 is a transposon-encoded dihydrofolate reductase found in Salmonella enterica.	diaminopyrimidine antibiotic	antibiotic target replacement	1	3	4	2	10	10	0	5	0	0	3	12
ARO:3002533	AAC(3)-IIa	AAC(3)-IIa is a plasmid-encoded aminoglycoside acetyltransferase in K. pneumoniae, E. cloacae, Actinobacillus pleuropneumoniae, S. typhimurium, Citrobacter freundii, and P. aeruginosa.	aminoglycoside antibiotic	antibiotic inactivation	1	0	0	0	20	23	0	0	0	2	0	0
ARO:3000526	cmeR	CmeR is a repressor for the CmeABC multidrug efflux pump, binding to the cmeABC promoter region.	cephalosporin;fluoroquinolone antibiotic;fusidic acid;macrolide antibiotic	antibiotic efflux	1	14	7	0	0	0	0	0	0	8	9	7
ARO:3004191	APH(2'')-If	Aminoglycoside 2''-phosphotransferase identified from the gram-negative pathogen Campylobacter jejuni. APH(2'')-If was shown to confer resistance to 4,6-disubstituted antibiotics kanamycin, tobramycin, dibekacin, gentamicin and sisomicin through antibiotic phosphorylation. Described by Toth et al. 2013.	aminoglycoside antibiotic	antibiotic inactivation	0	4	4	52	22	26	97	93	44	48	69	78
ARO:3004359	ACI-1	A class A beta-lactamase described in Acidaminococcus fermentans. ACI-1 was the first description of a beta-lactamase enzyme in a gram-negative anaerobic cocci. Described by Galan et al 2000.	cephalosporin;penam;penem	antibiotic inactivation	0	0	0	0	10	19	95	52	50	73	49	80
ARO:3002630	ANT(9)-Ia	ANT(9)-Ia is an aminoglycoside nucleotidyltransferase encoded by plasmids and transposons in S. aureus, Enterococcus spp., Mammaliicoccus sciuri, and E. faecalis.	aminoglycoside antibiotic	antibiotic inactivation	0	0	0	0	0	0	35	61	50	47	25	44
ARO:3005049	CrcB	CrcB is part of the Camphor Resistance Protein Family. It confers resistance to aminoglycoside antibiotics.	aminoglycoside antibiotic	antibiotic efflux	0	15	15	67	16	30	22	4	8	20	7	3
ARO:3004601	LnuP	LnuP is a lincosamide nucleotidyltransferase major efflux facilitator.	lincosamide antibiotic	antibiotic inactivation	0	0	0	0	0	0	0	0	7	175	0	7
ARO:3006603	PDC-223	PDC-223 is a PDC beta-lactamase.	carbapenem;cephalosporin;monobactam	antibiotic inactivation	0	23	19	15	18	20	9	16	3	9	35	21
ARO:3006291	ADC-113	ADC-113 is a ADC beta-lactamase.	cephalosporin	antibiotic inactivation	0	0	3	162	0	0	0	0	0	0	0	0
ARO:3003200	AAC(6')-Ian	AAC(6')-Ian is an amikacin acetyltransferase gene found on a transferable plasmid of the Serratia marcescens strain NUBL-11663. It catalyzes the transfer of an acetyl group from acetyl coenzyme A onto an amine at the 6'-position of various aminoglycosides.	aminoglycoside antibiotic	antibiotic inactivation	0	6	5	2	12	10	23	13	16	7	16	31
ARO:3004684	MCR-9.1	A mobilized and plasmid-mediated colistin resistance gene and phosphoethanolamine transferase identified from a Salmonella enterica isolate.	peptide antibiotic	antibiotic target alteration	0	6	0	12	3	18	11	29	23	9	16	13
ARO:3000567	tet(40)	Tet40 is a tetracycline efflux pump found in the Gram-positive Clostridium. It is similar to tetA(P).	tetracycline antibiotic	antibiotic efflux	0	0	0	0	0	0	15	14	33	40	20	15
ARO:3004669	emtA	A rRNA methyltransferase conferring high-level evernimicin resistance.	lincosamide antibiotic;macrolide antibiotic	antibiotic target alteration	0	0	0	5	0	0	27	31	4	5	22	24
ARO:3007014	qacJ	qacJ is a small multidrug resistance (SMR) efflux pump that confers resistance to quaternary ammonium compounds.	disinfecting agents and antiseptics	antibiotic efflux	0	0	0	0	25	82	0	0	3	4	0	0
ARO:3001302	chrB	ChrB is a methyltransferase found in Streptomyces bikiniensis and confers resistance to chalcomycin, mycinamicin, tylosin and lincosamides. Specifically, this enzyme adds a methyl group to guanosine 748 (E. coli numbering). chrB is found in the chalcomycin biosynthetic cluster and is responsible for self-resistance in S. bikiniensis.	lincosamide antibiotic;macrolide antibiotic	antibiotic target alteration	0	3	3	0	0	3	20	23	10	13	17	14
ARO:3007001	TER-1	TER-1 is a TER beta-lactamase.	carbapenem;cephalosporin	antibiotic inactivation	0	4	0	0	26	18	12	13	12	11	5	5
ARO:3007015	qacG	qacG is a small multidrug resistance efflux pump that confers resistance to benzalkonium chloride and ethidium bromide.	disinfecting agents and antiseptics	antibiotic efflux	0	0	0	0	22	77	0	0	0	0	0	0
ARO:3006469	DHA-28	DHA-28 is a DHA beta-lactamase.	cephalosporin;cephamycin	antibiotic inactivation	0	6	7	7	4	0	14	3	11	12	14	4
ARO:3001304	ErmS	ErmS is a methyltransferase found in the tylosin producer Streptomyces fradiae. Like other Erm enzymes, it catalyzes the methylation of A2058 of the 23S ribosomal RNA. Specifically, this enzyme transfers two methyl groups. The gene is found within the tylosin biosynthetic cluster and is responsible for self-resistance.	lincosamide antibiotic;macrolide antibiotic;streptogramin antibiotic	antibiotic target alteration	0	0	0	3	0	0	8	38	5	4	7	12
ARO:3007019	fexB	FexB is a plasmid-encoded exporter gene which confers resistance to florfenicol. Originally identified in Enterococcus sp. isolated from swine by Liu et al. 2012.	phenicol antibiotic	antibiotic efflux	0	8	6	35	0	0	0	0	11	13	4	0
ARO:3000518	CRP	CRP is a global regulator that represses MdtEF multidrug efflux pump expression.	fluoroquinolone antibiotic;macrolide antibiotic;penam	antibiotic efflux	0	0	0	0	0	0	4	7	20	2	26	13
ARO:3003553	CepS	CEPS is a typical class C cephalosporinase found in Aeromonas sobria, first isolated from strain 163a.	cephalosporin	antibiotic inactivation	0	0	0	8	0	0	11	12	0	10	15	15
ARO:3003205	Erm(43)	Erm(43) is a macrolide, lincosamide, and streptogramin B resistance gene found in Mammaliicoccus lentus chromosome isolated from human, dog and chicken.	lincosamide antibiotic;macrolide antibiotic;streptogramin antibiotic	antibiotic target alteration	0	16	10	0	3	0	10	13	4	0	6	6
ARO:3006641	PDC-265	PDC-265 is a PDC beta-lactamase.	carbapenem;cephalosporin;monobactam	antibiotic inactivation	0	11	12	0	0	0	12	0	10	14	2	4
ARO:3001313	facT	Efflux protein facT confers resistance to factumycin. The gene has been heterologously expressed in S. coelicolor and its function confirmed. It is possible that this gene can export other kirromycin-like elfamycins, but this has not been tested.	elfamycin antibiotic	antibiotic efflux	0	8	12	31	0	0	0	4	0	5	0	0
ARO:3004455	Streptococcus suis chloramphenicol acetyltransferase	A chloramphenicol resistance determinant described in Streptococcus suis.	phenicol antibiotic	antibiotic inactivation	0	0	0	4	8	14	0	5	4	3	9	11
ARO:3000463	gimA	A macrolide glycosyltransferase encoded by the gimA gene in Streptomyces ambofaciens, a natural producer of the macrolide antibiotic spiramycin. Chalcomycin, methymycin, tylosin, pikromycin, rosaramicin, oleandomycin, josamycin, and carbomycin are preferred substrates of gimA glycosyltransferase, while erythromycin and spiramycin have notably low binding affinities. GimA may be able to inactivate…	macrolide antibiotic	antibiotic inactivation	0	0	0	14	0	0	6	14	0	9	8	7
ARO:3004508	MCR-3.9	An MCR-3 polymyxin (incl. colistin) resistance gene variant isolated from an Aeromonas isolate.	peptide antibiotic	antibiotic target alteration	0	4	0	6	20	13	0	3	3	0	5	3
ARO:3002898	SAT-3	SAT-3 is a plasmid-mediated streptothricin acetyltransferase and streptothricin resistance determinant. Originally described from an E. coli plasmid gene by Tietze and Brevet, 1995.	nucleoside antibiotic	antibiotic inactivation	0	5	4	21	0	2	3	4	4	3	4	7
ARO:3004460	Vibrio anguillarum chloramphenicol acetyltransferase	A chloramphenicol resistance determinant described in a Vibrio anguillarum plasmid sequence.	phenicol antibiotic	antibiotic inactivation	0	7	4	10	0	3	10	19	0	3	0	0
ARO:3000573	tet(43)	Tet(43) is a tetracycline resistance gene with unknown origins, isolated from metagenomic DNA.	tetracycline antibiotic	antibiotic efflux	0	0	0	7	5	3	5	17	0	0	7	12
ARO:3000854	SMB-1	SMB-1 can hydrolyze a variety of beta-lactams, including penicillins, cephalosporins, and carbapenems. It was identified in Serratia marcescens.	carbapenem;cephalosporin;penam	antibiotic inactivation	0	0	5	4	0	7	8	3	7	11	3	7
ARO:3006250	ACT-55	ACT-55 is a ACT beta-lactamase.	carbapenem;cephalosporin;cephamycin;penam	antibiotic inactivation	0	0	0	0	3	2	5	11	0	9	12	11
ARO:3002607	aadA7	aadA7 is an integron-encoded aminoglycoside nucleotidyltransferase gene in V. fluvialis, P. aeruginosa, E. coli, V. cholerae and S. enterica.	aminoglycoside antibiotic	antibiotic inactivation	0	0	0	0	0	0	15	6	6	9	7	10
ARO:3004325	MCR-4.1	MCR-4 is a plasmid-borne phosphoethanolamine transferase variant of MCR-1, isolated from Salmonella enterica serovar Typhimurium of porcine origin in Italy, Spain and Belgium through 2013 and 2015-2016. MCR-4 confers resistance to collistin via addition of a phosphoethanolamine group to lipid A, reducing the negative charge of the cell membrane. Described by Carattoli et al. 2017.	peptide antibiotic	antibiotic target alteration	0	5	3	0	4	4	10	13	0	6	4	3
ARO:3004808	GOB-16	GOB-16 is a class B beta-lactamase gene found in Elizabethkingia meningoseptica.	carbapenem;cephalosporin;penam	antibiotic inactivation	0	0	0	3	0	0	3	29	3	0	4	10
ARO:3006133	PER-12	PER-12 is a PER beta-lactamase.	carbapenem;cephalosporin;monobactam;penam;penem	antibiotic inactivation	0	8	0	0	0	0	16	0	0	0	0	27
ARO:3000826	sdiA	SdiA is a cell division regulator that is also a positive regulator of AcrAB only when it's expressed from a plasmid. When the sdiA gene is on the chromosome, it has no effect on expression of acrAB.	cephalosporin;disinfecting agents and antiseptics;fluoroquinolone antibiotic;glycylcycline;penam;phenicol antibiotic;rifamycin antibiotic;tetracycline antibiotic	antibiotic efflux	0	5	6	0	18	21	0	0	0	0	0	0
ARO:3003772	Brucella suis mprF	MprF is a integral membrane protein that modifies the negatively-charged phosphatidylglycerol on the membrane surface. This confers resistance to cationic peptides that disrupt the cell membrane, including defensins.	peptide antibiotic	antibiotic target alteration	0	0	0	0	2	2	6	3	10	19	5	0
ARO:3000181	tet(V)	TetV is a tetracycline efflux protein that has been found in Mycolicibacterium smegmatis and Mycolicibacterium fortuitum.	tetracycline antibiotic	antibiotic efflux	0	0	0	0	0	0	9	6	4	6	14	7
ARO:3001305	ErmU	ErmU is a methyltransferase found in the lincomycin producer Streptomyces lincolnensis. Like other Erm enzymes, it catalyzes the methylation of A2058 of the 23S ribosomal RNA. Specifically, this enzyme transfers only one methyl group. The gene is found in the lincomycin biosynthetic cluster and is responsible for self-resistance.	lincosamide antibiotic;macrolide antibiotic;streptogramin antibiotic	antibiotic target alteration	0	11	9	0	0	0	9	0	3	6	7	0
ARO:3000592	ErmN	ErmN is a methyltransferase found in the tylosin producer Streptomyces fradiae. Like other Erm enzymes, it catalyzes the methylation of A2058 of the 23S ribosomal RNA. Specifically, this enzyme transfers only one methyl group. The gene is found in the tylosin biosynthetic cluster and is responsible for self-resistance to tylosin.	lincosamide antibiotic;macrolide antibiotic;streptogramin A antibiotic;streptogramin B antibiotic;streptogramin antibiotic	antibiotic target alteration	0	0	0	6	9	5	3	0	11	0	3	7
ARO:3001856	CFE-1	CFE-1 is a beta-lactamase found in Escherichia coli.	cephamycin	antibiotic inactivation	0	0	0	0	23	20	0	0	0	0	0	0
ARO:3006631	PDC-252	PDC-252 is a PDC beta-lactamase.	carbapenem;cephalosporin;monobactam	antibiotic inactivation	0	2	0	7	0	0	4	0	0	6	11	13
ARO:3004505	MCR-3.5	An MCR-3 phosphoethanolamine transferase and polymyxin (colistin) resistance gene variant identified from an extensively-resistant Escherichia coli clinical isolate.	peptide antibiotic	antibiotic target alteration	0	13	4	5	0	0	0	0	13	4	4	0
ARO:3002372	VEB-3	VEB-3 is a beta-lactamase found in Enterobacter cloacae.	cephalosporin;monobactam	antibiotic inactivation	0	0	0	0	11	9	0	0	0	5	10	6
ARO:3003853	ADC-7	ADC-7 is a beta-lactamase that is found in Acinetobacter baumannii.	cephalosporin	antibiotic inactivation	0	2	3	5	0	0	3	7	0	0	10	11
ARO:3006385	ADC-216	ADC-216 is a ADC beta-lactamase.	cephalosporin	antibiotic inactivation	0	0	6	0	0	0	9	3	9	5	4	5
ARO:3000149	FosA	An enzyme that confers resistance to fosfomycin in Serratia marcescens by breaking the epoxide ring of the molecule. It depends on the cofactors Manganese (II) and Potassium and uses Glutathione (GSH) as the nucleophilic molecule. In Pseudomonas aeruginosa, FosA catalyzes the conjugation of glutathione to carbon-1 of fosfomycin, rendering it ineffective as an antibacterial drug.	fosfomycin	antibiotic inactivation	0	0	0	0	0	0	14	16	0	6	5	0
ARO:3000561	tet(30)	Tet30 is a tetracycline efflux pump found in agrobacterium, a Gram-negative bacterium.	tetracycline antibiotic	antibiotic efflux	0	4	0	0	0	0	0	6	12	0	11	7
ARO:3006881	EC-8	EC-8 is a EC beta-lactamase.	cephalosporin	antibiotic inactivation	0	13	0	0	0	0	11	0	0	16	0	0
ARO:3002560	AAC(6')-Iq	AAC(6')-Iq is a aminoglycoside acetyltransferase encoded by plasmids and integrons in K. pneumoniae.	aminoglycoside antibiotic	antibiotic inactivation	0	20	16	0	0	3	0	0	0	0	0	0
ARO:3003964	hp1181	hp1181 is a translocase that is part of the MFS efflux pump family. It is found in H. pylori and has role in the active efflux of antibiotics.	fluoroquinolone antibiotic;nitroimidazole antibiotic;tetracycline antibiotic	antibiotic efflux	0	5	4	7	0	0	11	0	4	4	2	2
ARO:3002155	FOX-1	FOX-1 is a beta-lactamase found in Klebsiella pneumoniae.	cephalosporin;cephamycin	antibiotic inactivation	0	5	4	0	0	0	14	11	0	5	0	0
ARO:3006370	ADC-201	ADC-201 is a ADC beta-lactamase.	cephalosporin	antibiotic inactivation	0	0	0	0	0	0	0	29	5	5	0	0
ARO:3002565	AAC(6')-Iu	AAC(6')-Iu is a chromosomal-encoded aminoglycoside acetyltransferase in Acinetobacter genomosp. 17.	aminoglycoside antibiotic	antibiotic inactivation	0	2	1	8	0	0	8	8	0	5	4	2
ARO:3002537	AAC(3)-IIIb	AAC(3)-IIIb is an aminoglycoside acetyltransferase in P. aeruginosa.	aminoglycoside antibiotic	antibiotic inactivation	0	0	0	0	15	18	0	2	0	2	0	0
ARO:3002590	AAC(6')-Iih	AAC(6')-Iih is a chromosomal-encoded aminoglycoside acetyltransferase in Enterococcus hirae.	aminoglycoside antibiotic	antibiotic inactivation	0	0	0	0	0	7	0	0	18	0	8	4
ARO:3002652	APH(3')-VIa	APH(3')-VIa is a plasmid-encoded aminoglycoside phosphotransferase in A. baumannii.	aminoglycoside antibiotic	antibiotic inactivation	0	5	0	0	0	0	4	5	8	10	5	0
ARO:3004695	MCR-4.3	A plasmid-mediated MCR-4 variant and colistin resistance gene from clinical Enterobacteriaceae.	peptide antibiotic	antibiotic target alteration	0	0	0	0	0	3	5	3	2	5	8	10
ARO:3002545	AAC(6')-Ia	AAC(6')-Ia is an aminoglycoside acetyltransferase encoded by plasmids, transposons, integrons in Citrobacter diversus, E. coli, K. pneumoniae, Shigella sonnei, and P. aeruginosa.	aminoglycoside antibiotic	antibiotic inactivation	0	0	0	0	8	6	7	4	0	3	7	0
ARO:3002163	FOX-9	FOX-9 is a beta-lactamase. From the Lahey list of FOX beta-lactamases.	cephalosporin;cephamycin	antibiotic inactivation	0	0	0	0	0	0	11	9	8	7	0	0
ARO:3005010	qacEdelta1	QacEdelta1 is a resistance gene conferring resistance to antiseptics. It is different from QacE only at the 3'-terminus.	disinfecting agents and antiseptics	antibiotic efflux	0	0	0	0	0	0	0	0	17	0	0	18
ARO:3002547	AAC(6')-Ib-cr1	AAC(6')-Ib-cr is an aminoglycoside acetyltransferase encoded by plasmids, transposons, integrons in Enterobacteriaceae. The aac(6')-Ib-cr variant gene can induce resistance against aminoglycoside and fluoroquinolone simultaneously.	aminoglycoside antibiotic;fluoroquinolone antibiotic	antibiotic inactivation	0	0	0	0	0	0	0	0	0	0	9	22
ARO:3002594	AAC(6')-IIa	AAC(6')-IIa is an aminoglycoside acetyltransferase encoded by plasmids and integrons in P. aeruginosa and S. enterica.	aminoglycoside antibiotic	antibiotic inactivation	0	0	0	0	6	3	0	9	0	3	5	5
ARO:3002684	catII	catII is a plasmid-encoded variant of the cat gene found in Haemophilus influenzae, Agrobacterium tumefaciens and Escherichia coli.	phenicol antibiotic	antibiotic inactivation	0	0	0	0	12	14	0	4	0	0	0	0
ARO:3005089	mef(D)	mef(D) is a major facilitator superfamily efflux pump protein. It works together with the msr proteins to confer resistance to macrolide antibiotics.	macrolide antibiotic	antibiotic efflux	0	0	0	0	10	11	2	0	0	0	2	5
ARO:3002878	BcII	Bacillus cereus beta-lactamase II is a zinc metallo-beta-lactamase that hydrolyzes a large number of penicillins and cephalosporins in the Bacillus cereus strain 5/B/6.	cephalosporin;penam	antibiotic inactivation	0	7	4	0	0	0	0	0	0	0	13	6
ARO:3003859	ADC-15	ADC-15 is a beta-lactamase found in Acinetobacter pittii.	cephalosporin	antibiotic inactivation	0	0	0	0	0	0	9	9	0	12	0	0
ARO:3002540	AAC(3)-VIa	AAC(3)-VIa is a plasmid-encoded aminoglycoside acetyltransferase in E. cloacae, S. enterica and E. coli.	aminoglycoside antibiotic	antibiotic inactivation	0	0	0	26	0	0	0	0	0	3	0	0
ARO:3003017	dfrA21	dfrA21 is an integron-encoded dihydrofolate reductase found in Salmonella enterica.	diaminopyrimidine antibiotic	antibiotic target replacement	0	0	0	10	0	0	0	10	0	0	6	3
ARO:3000601	Erm(38)	ErmD confers MLSb phenotype.	lincosamide antibiotic;macrolide antibiotic;streptogramin A antibiotic;streptogramin B antibiotic;streptogramin antibiotic	antibiotic target alteration	0	0	0	0	0	0	5	8	10	6	0	0
ARO:3006877	EC-16	EC-16 is a EC beta-lactamase.	cephalosporin	antibiotic inactivation	0	0	0	28	0	0	0	0	0	0	0	0
ARO:3006458	CMY-159	CMY-159 is a CMY beta-lactamase.	cephamycin	antibiotic inactivation	0	0	0	0	12	11	0	0	0	2	0	2
ARO:3004740	AST-1	AST-1 is a broad-spectrum beta-lactamase gene found in Nocardia asteroides.	cephalosporin;penam	antibiotic inactivation	0	11	9	0	0	0	0	0	2	0	5	0
ARO:3002133	DHA-2	DHA-2 is a beta-lactamase found in Klebsiella pneumoniae.	cephalosporin;cephamycin	antibiotic inactivation	0	7	0	2	0	3	6	3	0	0	2	4
ARO:3005334	Trimethoprim-resistant dihydrofolate reductase DfrA42	DfrA42 is a dihydrofolate reductase that confers resistant to Trimethoprim. Detected directly from NCBI and submitted without publication.	diaminopyrimidine antibiotic	antibiotic target replacement	0	0	0	0	4	0	5	15	0	3	0	0
ARO:3002366	PER-4	PER-4 is a beta-lactamase. From the Lahey list of PER beta-lactamases.	carbapenem;cephalosporin;monobactam;penam;penem	antibiotic inactivation	0	0	0	0	0	0	0	3	0	3	12	9
ARO:3000572	tet(42)	Tet42 is a tetracycline efflux pump found in both Gram-negative (Pseudomonas) and Gram-positive (Microbacterium, Bacillus, Staphylococcus, Paenibacillus) bacteria.	tetracycline antibiotic	antibiotic efflux	0	0	4	4	0	0	0	7	5	6	0	0
ARO:3004648	AQU-3	AQU-3 is a chromosomally-encoded AQU class C beta-lactamase and cephalosporinase from.	cephalosporin	antibiotic inactivation	0	0	0	0	0	2	0	4	9	8	0	3
ARO:3002102	CMY-89	CMY-89 is a beta-lactamase found in Citrobacter freundii. It confers resistance to cephamycin.	cephamycin	antibiotic inactivation	0	0	0	0	0	0	5	4	0	5	5	6
ARO:3003011	dfrA10	dfrA10 is an integron-encoded dihydrofolate reductase found in Klebsiella pneumoniae.	diaminopyrimidine antibiotic	antibiotic target replacement	0	0	0	0	0	0	17	0	2	3	0	3
ARO:3006136	PER-15	PER-15 is a PER beta-lactamase.	carbapenem;cephalosporin;monobactam;penam;penem	antibiotic inactivation	0	0	0	0	0	0	7	13	0	0	5	0
ARO:3004510	MCR-3.7	An MCR polymyxin (colistin) resistance gene variant identified in Aeromonas.	peptide antibiotic	antibiotic target alteration	0	0	0	0	0	0	8	5	0	1	6	4
ARO:3004810	GOB-3	GOB-3 is a class B beta-lactamase gene found in Elizabethkingia meningoseptica.	carbapenem;cephalosporin;penam	antibiotic inactivation	0	0	0	0	7	11	2	3	0	0	0	0
ARO:3002668	rmtG	RmtG is a 16S rRNA methyltransferase found in Pseudomonas aeruginosa which methylates G1405 of the 16S rRNA. It confers high level resistance to many aminoglycosides.	aminoglycoside antibiotic	antibiotic target alteration	0	0	0	0	0	0	0	6	5	6	3	3
ARO:3006622	PDC-244	PDC-244 is a PDC beta-lactamase.	carbapenem;cephalosporin;monobactam	antibiotic inactivation	0	0	0	0	0	0	8	4	4	2	0	5
ARO:3002549	AAC(6')-Ic	AAC(6')-Ic is a chromosomal-encoded aminoglycoside acetyltransferase in S. marcescens.	aminoglycoside antibiotic	antibiotic inactivation	0	0	0	0	9	13	0	0	0	0	0	0
ARO:3003962	farB	farB is the cytoplasmic transporter protein that is part of the farAB efflux pump. farB corresponds to 3 loci in Pseudomonas aeruginosa PAO1 and 3 loci in Pseudomonas aeruginosa LESB58.	antibacterial free fatty acids	antibiotic efflux	0	0	0	0	9	13	0	0	0	0	0	0
ARO:3000182	tet(Y)	TetY is a tetracycline efflux pump found in Gram-negative bacteria (Aeromonas and Escherichia). It is associated with plasmid DNA.	tetracycline antibiotic	antibiotic efflux	0	0	0	0	3	0	2	0	4	3	5	5
ARO:3002369	PER-7	PER-7 is a beta-lactamase found in Acinetobacter baumannii.	carbapenem;cephalosporin;monobactam;penam;penem	antibiotic inactivation	0	0	0	0	0	0	0	0	16	6	0	0
ARO:3005688	GOB-39	GOB-39 is a GOB beta-lactamase.	carbapenem;cephalosporin;penam	antibiotic inactivation	0	12	4	0	0	3	0	0	0	2	0	0
ARO:3003002	CfxA2	CfxA2 beta-lactamase is a class A beta-lactamase found in Prevotella intermedia.	cephamycin	antibiotic inactivation	0	0	0	0	0	0	3	0	5	4	6	3
ARO:3003059	tmrB	tmrB is an ATP-binding tunicamycin resistance protein found in Bacillus subtilis.	nucleoside antibiotic	reduced permeability to antibiotic	0	0	3	0	8	9	0	0	0	0	0	0
ARO:3006319	ADC-145	ADC-145 is a ADC beta-lactamase.	cephalosporin	antibiotic inactivation	0	11	9	0	0	0	0	0	0	0	0	0
ARO:3006228	ACC-1a	ACC-1a is a ACC beta-lactamase.	cephalosporin;monobactam;penam	antibiotic inactivation	0	0	0	0	0	0	0	20	0	0	0	0
ARO:3007049	mefJ	mefJ is an mef efflux pump protein.	macrolide antibiotic	antibiotic efflux	0	4	5	0	0	0	0	0	0	3	8	0
ARO:3002147	DHA-16	DHA-16 is a beta-lactamase. From the Lahey list of DHA beta-lactamases.	cephalosporin;cephamycin	antibiotic inactivation	0	8	11	0	0	0	0	0	0	0	0	0
ARO:3002197	IMP-6	IMP-6 is a beta-lactamase found in Serratia marcescens.	carbapenem;cephalosporin;cephamycin;penam;penem	antibiotic inactivation	0	0	0	0	0	0	0	0	0	0	8	11
ARO:3002559	AAC(6')-Ip	AAC(6')-Ip is an aminoglycoside acetyltransferase encoded by plasmids and integrons in C. freundii, E. coli, E. faecium and Klebsiella aerogenes.	aminoglycoside antibiotic	antibiotic inactivation	0	0	0	0	0	0	7	0	0	0	6	6
ARO:3002581	AAC(6')-Ib10	AAC(6')-Ib10 is an integron-encoded aminoglycoside acetyltransferase in P. aeruginosa.	aminoglycoside antibiotic	antibiotic inactivation	0	0	0	0	0	0	0	0	0	0	9	10
ARO:3002655	APH(4)-Ia	APH(4)-Ia is a plasmid-encoded aminoglycoside phosphotransferase in E. coli.	aminoglycoside antibiotic	antibiotic inactivation	0	0	0	0	0	0	5	5	0	0	4	5
ARO:3004341	PDC-78	An AmpC-like beta-lactamase found in Pseudomonas aeruginosa.	carbapenem;cephalosporin;monobactam	antibiotic inactivation	0	0	0	0	0	0	0	9	4	6	0	0
ARO:3005097	mecC-type BlaZ	A blaZ-like beta-lactamase found in S. Aureus.	penam	antibiotic inactivation	0	0	0	0	0	0	0	19	0	0	0	0
ARO:3006788	PDC-419	PDC-419 is a PDC beta-lactamase.	carbapenem;cephalosporin;monobactam	antibiotic inactivation	0	8	6	0	0	4	0	0	0	0	0	0
ARO:3000582	L1 beta-lactamase	L1 is an Ambler class B MBL; subclass B3 originally isolated from Stenotrophomonas maltophilia. It has activity against a broad range of beta-lactams and is only active with two Zn(II) ions in the active site.	cephalosporin	antibiotic inactivation	0	0	0	0	0	2	2	6	0	5	0	3
ARO:3004580	Klebsiella pneumoniae KpnE	KpnE subunit of KpnEF resembles EbrAB from E. coli. Mutation in KpnEF resulted in increased susceptibility to cefepime, ceftriaxon, colistin, erythromycin, rifampin, tetracycline, and streptomycin as well as enhanced sensitivity toward sodium dodecyl sulfate, deoxycholate, dyes, benzalkonium chloride, chlorhexidine, and triclosan.	aminoglycoside antibiotic;cephalosporin;disinfecting agents and antiseptics;macrolide antibiotic;peptide antibiotic;rifamycin antibiotic;tetracycline antibiotic	antibiotic efflux	0	0	0	0	0	0	4	4	10	0	0	0
ARO:3006715	PDC-345	PDC-345 is a PDC beta-lactamase.	carbapenem;cephalosporin;monobactam	antibiotic inactivation	0	0	0	0	0	0	7	8	0	3	0	0
ARO:3004638	AAC(6')-Iag	AAC(6')-Iag is an aminoglycoside acetyltransferase encoded by integrons in Pseudomonas aeruginosa.	aminoglycoside antibiotic	antibiotic inactivation	0	0	7	0	0	0	0	0	6	4	0	0
ARO:3002541	AAC(3)-VIIa	AAC(3)-VIIa is a chromosomal-encoded aminoglycoside acetyltransferase in Streptomyces rimosus.	aminoglycoside antibiotic	antibiotic inactivation	0	0	0	0	0	0	4	3	0	4	0	6
ARO:3002660	APH(6)-Id	APH(6)-Id is an aminoglycoside phosphotransferase encoded by plasmids, integrative conjugative elements and chromosomal genomic islands in K. pneumoniae, Salmonella spp., E. coli, Shigella flexneri, Providencia alcalifaciens, Pseudomonas spp., V. cholerae, Edwardsiella tarda, Pasteurella multocida and Aeromonas bestiarum.	aminoglycoside antibiotic	antibiotic inactivation	0	0	0	0	0	0	3	0	4	4	0	6
ARO:3005675	GOB-26	GOB-26 is a GOB beta-lactamase.	carbapenem;cephalosporin;penam	antibiotic inactivation	0	8	8	0	0	0	0	0	0	0	0	0
ARO:3006923	CMA-2	CMA-2 is a CMA beta-lactamase.	cephalosporin	antibiotic inactivation	0	0	10	0	0	3	0	3	0	0	0	0
ARO:3001809	OXA-209	OXA-209 is a beta-lactamase found in Riemerella anatipestifer.	carbapenem;cephalosporin;penam	antibiotic inactivation	0	0	0	0	0	0	0	0	0	0	6	10
ARO:3002639	APH(3'')-Ib	APH(3'')-Ib is an aminoglycoside phosphotransferase encoded by plasmids, transposons, integrative conjugative elements and chromosomes in Enterobacteriaceae and Pseudomonas spp.	aminoglycoside antibiotic	antibiotic inactivation	0	0	0	0	0	0	8	2	0	1	2	3
ARO:3004699	sta	Streptothricin acetyltransferase gene (STAT gene) that confers streptothricin resistance on Escherichia coli and Bacillus subtilis.	nucleoside antibiotic	antibiotic inactivation	0	0	0	0	0	0	3	0	0	0	7	6
ARO:3006249	ACT-54	ACT-54 is a ACT beta-lactamase.	carbapenem;cephalosporin;cephamycin;penam	antibiotic inactivation	0	0	0	0	0	0	0	0	0	5	6	5
ARO:3000566	tet(39)	Tet39 is a tetracycline efflux pump found in Gram-negative bacteria, including Brevundimonas, Stenotrophomonas, Enterobacter, Alcaligenes, Acinetobacter, and Providencia.	tetracycline antibiotic	antibiotic efflux	0	10	5	0	0	0	0	0	0	0	0	0
ARO:3006231	ACC-1d	ACC-1d is a ACC beta-lactamase.	cephalosporin;monobactam;penam	antibiotic inactivation	0	0	0	5	0	0	0	5	0	5	0	0
ARO:3003655	ACT-38	A class C beta-lactamase from Citrobacter freundii.	carbapenem;cephalosporin;cephamycin;penam	antibiotic inactivation	0	4	0	0	0	0	7	4	0	0	0	0
ARO:3002824	ErmV	ErmV is a plasmid-mediated methyltransferase found in Streptomyces viridochromogenes.	lincosamide antibiotic;macrolide antibiotic;streptogramin antibiotic	antibiotic target alteration	0	0	0	0	0	3	4	0	2	0	3	3
ARO:3005480	IMP-75	IMP-75 is a IMP beta-lactamase.	carbapenem;cephalosporin;cephamycin;penam;penem	antibiotic inactivation	0	0	0	0	0	0	0	0	0	0	9	6
ARO:3006278	ACT-84	ACT-84 is a ACT beta-lactamase.	carbapenem;cephalosporin;cephamycin;penam	antibiotic inactivation	0	7	4	0	0	3	0	0	0	0	0	0
ARO:3004719	Tet(X3)	A tetracyline resistance gene located on an approximately 300-kb plasmid, designated p47AB. It inactivates all tetracyclines, including tigecycline, eravacycline, and omadacycline.Adjacent to insertion sequence ISVsa3 on the conjugative plasmid.	glycylcycline;tetracycline antibiotic	antibiotic inactivation	0	0	0	4	0	0	2	0	3	0	0	5
ARO:3000179	tet(L)	TetL is a tetracycline efflux protein found in many species of Gram-negative and Gram-positive bacteria.	tetracycline antibiotic	antibiotic efflux	0	0	0	0	0	0	0	0	0	0	5	9
ARO:3002999	CblA-1	CblA-1 beta-lactamase is a class A beta-lactamase found in Bacteroides uniformis that is species-specific.	cephalosporin	antibiotic inactivation	0	0	0	0	0	0	5	2	0	0	4	3
ARO:3004346	PDC-83	An AmpC-like beta-lactamase found in Pseudomonas aeruginosa.	carbapenem;cephalosporin;monobactam	antibiotic inactivation	0	0	0	0	0	0	0	14	0	0	0	0
ARO:3004503	MCR-3.6	An MCR-3 phosphoethanolamine transferase and polymyxin resistance gene variant identified in Aeromonas.	peptide antibiotic	antibiotic target alteration	0	0	0	0	0	0	5	0	0	0	5	4
ARO:3006935	LHK-1	LHK-1 is a LHK beta-lactamase.	carbapenem;cephalosporin	antibiotic inactivation	0	0	0	0	0	0	0	0	4	5	5	0
ARO:3004213	GOB-18	GOB-18 is a member of subclass B3 GOB family of beta-lactamases isolated from Elizabethkingia meningoseptica. GOB-18 is unlike other subclass B3 beta-lactamases as it is fully active against a broad range of beta-lactam substrates using a single Zn(II) ion in its active site.	carbapenem;cephalosporin;penam	antibiotic inactivation	0	0	0	0	0	3	0	0	5	3	0	3
ARO:3005685	GOB-36	GOB-36 is a GOB beta-lactamase.	carbapenem;cephalosporin;penam	antibiotic inactivation	0	0	0	0	5	5	0	0	0	0	0	3
ARO:3004768	CIA-1	CIA-1 is a class A beta-lactamase gene found in Chryseobacterium indologenes.	carbapenem;cephalosporin	antibiotic inactivation	0	0	0	7	0	0	6	0	0	0	0	0
ARO:3004652	Erm(O)-lrm	ErmO (gene lrm) lincomycin resistance methylase [Streptomyces lividans].	lincosamide antibiotic;macrolide antibiotic;streptogramin antibiotic	antibiotic target alteration	0	6	7	0	0	0	0	0	0	0	0	0
ARO:3004688	MCR-1.11	A plasmid-mediated phosphoethanolamine transferase and MCR-1 variant identified from Escherichia coli as conferring resistance to colistin antibiotics.	peptide antibiotic	antibiotic target alteration	0	0	0	0	7	6	0	0	0	0	0	0
ARO:3005052	LpsA	LpsA plays a role in Lipooligosaccharide biosynthesis. LpsA confers resistance to polymyxin antibiotics.	peptide antibiotic	reduced permeability to antibiotic	0	7	6	0	0	0	0	0	0	0	0	0
ARO:3006857	CMH-5	CMH-5 is a CMH beta-lactamase.	cephalosporin	antibiotic inactivation	0	0	0	0	8	5	0	0	0	0	0	0
ARO:3003716	CPS-1	CPS-1 is a subclass B3 metallo-beta lactamase isolated from Chyseobacterium piscium exhibiting carbapenem resistance.	carbapenem	antibiotic inactivation	0	3	0	6	0	0	4	0	0	0	0	0
ARO:3002835	lnuA	lnuA is a plasmid-mediated nucleotidyltransferase found in Staphylococcus chromogenes.	lincosamide antibiotic	antibiotic inactivation	0	2	3	0	0	0	0	0	0	0	0	8
ARO:3002665	npmA	NpmA is a plasmid-mediated aminoglycoside-resistance 16S rRNA methyltransferase by interfering with aminoglycoside binding with the A site of 16S rRNA through N-1 methylation at position A1408.	aminoglycoside antibiotic	antibiotic target alteration	0	0	0	1	0	3	0	0	0	0	5	4
ARO:3004090	ANT(3'')-IIb	ANT(3'')-IIb is a aminoglycoside nucleotidyltransferase identified in Acinetobacter spp. via horizontal gene transfer mechanisms.	aminoglycoside antibiotic	antibiotic inactivation	0	0	0	0	0	0	0	7	0	4	0	2
ARO:3006936	LHK-2	LHK-2 is a LHK beta-lactamase.	carbapenem;cephalosporin	antibiotic inactivation	0	0	0	0	0	0	7	0	6	0	0	0
ARO:3002874	FosC2	FosC2 is an enzyme that phosphorylates fosfomycin to confer resistance in Escherichia coli.	fosfomycin	antibiotic inactivation	0	6	6	0	0	0	0	0	0	0	0	0
ARO:3005056	Tet(X6)	Tet(X6) is a tetracycline inactivating enzyme. It is a Tet(X) variant.	tetracycline antibiotic	antibiotic inactivation	0	0	0	0	0	0	0	0	0	5	7	0
ARO:3006716	PDC-347	PDC-347 is a PDC beta-lactamase.	carbapenem;cephalosporin;monobactam	antibiotic inactivation	0	0	0	0	0	0	3	0	0	4	0	5
ARO:3006939	LHK-5	LHK-5 is a LHK beta-lactamase.	carbapenem;cephalosporin	antibiotic inactivation	0	0	0	0	4	3	0	0	4	0	0	0
ARO:3002646	APH(3')-IIc	APH(3')-IIc is a chromosomal-encoded aminoglycoside phosphotransferase in S. maltophilia.	aminoglycoside antibiotic	antibiotic inactivation	0	0	0	0	3	0	0	0	0	0	2	6
ARO:3006629	PDC-250	PDC-250 is a PDC beta-lactamase.	carbapenem;cephalosporin;monobactam	antibiotic inactivation	0	0	0	0	0	0	0	8	0	0	0	3
ARO:3000606	FEZ-1	FEZ-1 is an Ambler class B MBL; subclass B3 first isolated from Legionella gormanii. It has activity against a broad range of beta-lactams and is only active with two Zn(II) ions in the active site.	carbapenem;cephalosporin;penam	antibiotic inactivation	0	7	3	0	0	0	0	0	0	0	0	0
ARO:3005697	GOB-49	GOB-49 is a GOB beta-lactamase.	carbapenem;cephalosporin;penam	antibiotic inactivation	0	0	0	10	0	0	0	0	0	0	0	0
ARO:3002587	AAC(6')-33	AAC(6')-33 is an integron-encoded aminoglycoside acetyltransferase in P. aeruginosa.	aminoglycoside antibiotic	antibiotic inactivation	0	2	5	0	0	0	0	0	0	0	3	0
ARO:3005219	CMY-144	CMY-144 is a beta-lactamase found in Citrobacter freundii. It confers resistance to cephamycin. Detected directly from NCBI and submitted without publication on 01-NOV-2016.	cephamycin	antibiotic inactivation	0	0	0	0	0	0	1	0	3	6	0	0
ARO:3006701	PDC-331	PDC-331 is a PDC beta-lactamase.	carbapenem;cephalosporin;monobactam	antibiotic inactivation	0	0	0	0	0	0	3	0	0	0	4	3
ARO:3004623	AAC(3)-IId	AAC(3)-IId is a plasmid-encoded aminoglycoside acetyltransferase in E. coli.	aminoglycoside antibiotic	antibiotic inactivation	0	5	4	0	0	0	0	0	0	0	0	0
ARO:3004738	ARL-5	ARL-5 is a beta-lactamase gene found in Staphylococcus arlettae.	penam	antibiotic inactivation	0	0	0	0	3	6	0	0	0	0	0	0
ARO:3006238	ACT-43	ACT-43 is a ACT beta-lactamase.	carbapenem;cephalosporin;cephamycin;penam	antibiotic inactivation	0	0	0	9	0	0	0	0	0	0	0	0
ARO:3006331	ADC-157	ADC-157 is a ADC beta-lactamase.	cephalosporin	antibiotic inactivation	0	9	0	0	0	0	0	0	0	0	0	0
ARO:3002640	APH(3'')-Ic	APH(3'')-Ic is a chromosomal-encoded aminoglycoside phosphotransferase in Mycolicibacterium fortuitum.	aminoglycoside antibiotic	antibiotic inactivation	0	3	3	0	0	0	0	0	0	0	0	3
ARO:3006419	ADC-249	ADC-249 is a ADC beta-lactamase.	cephalosporin	antibiotic inactivation	0	0	0	0	0	3	0	0	2	4	0	0
ARO:3000462	mgtA	A macrolide glycosyltransferase encoded by the mgtA gene in Streptomyces lividans. This enzyme inactivates macrolides using UDP-glucose as a cofactor. Its optimal substrates are lankamycin, calcomycin, rosaramicin, methymycin, and pikromycin, while interactions with erythomycin, oldeandomycin, azithromycin, and tylosin were weaker. It is inactive against spiramycin and carbomycin. Mechanism first…	macrolide antibiotic	antibiotic inactivation	0	0	0	0	0	0	5	0	0	0	0	4
ARO:3002135	DHA-6	DHA-6 is a beta-lactamase found in the Enterobacteriaceae family.	cephalosporin;cephamycin	antibiotic inactivation	0	0	0	0	0	0	0	0	3	0	6	0
ARO:3002141	DHA-10	DHA-10 is a beta-lactamase. From the Lahey list of DHA beta-lactamases.	cephalosporin;cephamycin	antibiotic inactivation	0	0	0	0	0	0	0	6	0	0	0	3
ARO:3002628	aad(6)	ANT(6)-Ia/aad(6) is a plasmid-encoded aminoglycoside nucleotidyltransferase gene in E. faecalis and Streptococcus oralis.	aminoglycoside antibiotic	antibiotic inactivation	0	0	0	0	0	0	0	0	3	2	0	4
ARO:3002019	CMY-8	CMY-8 is a beta-lactamase found in Klebsiella pneumoniae.	cephamycin	antibiotic inactivation	0	0	3	0	0	0	0	0	0	0	5	0
ARO:3003861	ADC-17	ADC-17 is a beta-lactamase found in Acinetobacter pittii.	cephalosporin	antibiotic inactivation	0	3	0	0	0	0	0	5	0	0	0	0
ARO:3005689	GOB-40	GOB-40 is a GOB beta-lactamase.	carbapenem;cephalosporin;penam	antibiotic inactivation	0	0	0	0	6	2	0	0	0	0	0	0
ARO:3006937	LHK-3	LHK-3 is a LHK beta-lactamase.	carbapenem;cephalosporin	antibiotic inactivation	0	0	8	0	0	0	0	0	0	0	0	0
ARO:3002492	LRA-18	LRA-18 is a beta-lactamase isolated from soil samples in Alaska.	cephalosporin;penam	antibiotic inactivation	0	0	4	0	0	0	4	0	0	0	0	0
ARO:3002515	OCH-2	OCH-2 beta-lactamase is an Ambler class C chromosomal-encoded beta-lactamase in Brucella anthropi.	cephalosporin;cephamycin;monobactam;penam;penem	antibiotic inactivation	0	0	0	0	0	0	0	8	0	0	0	0
ARO:3005116	AAC(6')-Ib-cr6	A fluoroquinolone-acetylating aminoglycoside acetyltransferase variant identified from Escherichia coli. These proteins confer resistance to both fluoroquinolone and aminoglycoside antibiotics.	aminoglycoside antibiotic;fluoroquinolone antibiotic	antibiotic inactivation	0	0	0	0	0	0	0	0	0	0	3	5
ARO:3000166	tet(B)	Tet(B) is a tetracycline efflux protein expressed in many Gram-negative bacteria. It confers resistance to tetracycline, doxycycline, and minocycline, but not tigecycline.	tetracycline antibiotic	antibiotic efflux	0	7	0	0	0	0	0	0	0	0	0	0
ARO:3002667	rmtD	RmtD is a 16S rRNA methyltransferase found in Pseudomonas aeruginosa which methylates G1405 of the 16S rRNA. It confers high level resistance to many aminoglycosides.	aminoglycoside antibiotic	antibiotic target alteration	0	0	0	0	0	7	0	0	0	0	0	0
ARO:3002698	cmlB	cmlB is a plasmid-encoded chloramphenicol exporter that is found in Klebsiella aerogenes.	phenicol antibiotic	antibiotic efflux	0	0	0	7	0	0	0	0	0	0	0	0
ARO:3003836	qacH	qacH is a subunit of the qac multidrug efflux pump in Staphylococcus saprophyticus.	disinfecting agents and antiseptics	antibiotic efflux	0	2	5	0	0	0	0	0	0	0	0	0
ARO:3004735	ARL-2	ARL-2 is a beta-lactamase gene found in Staphylococcus Arlettae.	penam	antibiotic inactivation	0	0	0	7	0	0	0	0	0	0	0	0
ARO:3004804	GOB-12	GOB-12 is a class B beta-lactamase gene found in Elizabethkingia meningoseptica.	carbapenem;cephalosporin;penam	antibiotic inactivation	0	0	0	0	7	0	0	0	0	0	0	0
ARO:3005673	GOB-24	GOB-24 is a GOB beta-lactamase.	carbapenem;cephalosporin;penam	antibiotic inactivation	0	4	3	0	0	0	0	0	0	0	0	0
ARO:3006290	ADC-112	ADC-112 is a ADC beta-lactamase.	cephalosporin	antibiotic inactivation	0	5	2	0	0	0	0	0	0	0	0	0
ARO:3005235	SHV-214	A beta-lactamase gene found in Klebsiella pneumoniae. Directly submitted to NCBI without publication on 07-NOV-2018.	carbapenem;cephalosporin;penam	antibiotic inactivation	0	0	0	0	0	5	0	0	0	0	2	0
ARO:3002146	DHA-15	DHA-15 is a beta-lactamase. From the Lahey list of DHA beta-lactamases.	cephalosporin;cephamycin	antibiotic inactivation	0	0	0	0	0	0	0	4	0	3	0	0
ARO:3002152	DHA-21	DHA-21 is a beta-lactamase. From the Lahey list of DHA beta-lactamases.	cephalosporin;cephamycin	antibiotic inactivation	0	0	0	0	0	0	0	3	0	4	0	0
ARO:3006805	PDC-436	PDC-436 is a PDC beta-lactamase.	carbapenem;cephalosporin;monobactam	antibiotic inactivation	0	0	0	0	0	0	0	0	0	0	4	3
ARO:3006980	RAHN-2	RAHN-2 is a RAHN beta-lactamase.	cephalosporin	antibiotic inactivation	0	0	0	0	0	0	0	0	0	0	0	7
ARO:3007061	hp1165	Hp1165 is a homolog of the clostridium perfringes tetP gene and is part of the MFS efflux family. It contributes to tetracycline resistance in Helicobacter pylori.	tetracycline antibiotic	antibiotic efflux	0	0	0	0	0	0	0	0	0	0	0	7
ARO:3004635	AAC(6')-Il	AAC(6')-Il is an aminoglycoside acetyltransferase encoded by plasmids and integrons in Enterobacter cloaecae and Klebsiella aerogenes.	aminoglycoside antibiotic	antibiotic inactivation	0	0	0	0	0	4	0	0	0	0	0	3
ARO:3004458	Enterococcus faecalis chloramphenicol acetyltransferase	A chloramphenicol acetyltransferase and resistance determinant described in Enterococcus faecalis.	phenicol antibiotic	antibiotic inactivation	0	3	0	0	0	0	0	0	0	0	0	4
ARO:3005684	GOB-35	GOB-35 is a GOB beta-lactamase.	carbapenem;cephalosporin;penam	antibiotic inactivation	0	0	3	0	0	0	0	0	0	0	4	0
ARO:3002083	CMY-70	CMY-70 is a beta-lactamase. From the Lahey list of CMY beta-lactamases.	cephamycin	antibiotic inactivation	0	6	0	0	0	0	0	0	0	0	0	0
ARO:3002484	LRA-13	LRA-13 is a class D/class C fusion bifunctional beta-lactamase isolated from soil samples in Alaska.	cephalosporin;penam	antibiotic inactivation	0	0	3	0	0	3	0	0	0	0	0	0
ARO:3002635	APH(2'')-IIa	APH(2'')-IIa is a chromosomal-encoded aminoglycoside phosphotransferase in E. faecium and E. coli.	aminoglycoside antibiotic	antibiotic inactivation	0	0	0	6	0	0	0	0	0	0	0	0
ARO:3003894	Rm3	Rm3 is a class B3 metallo-beta-lactamase isolated from a metagenomic soil sample in Yorkshire, United Kingdom, shown to confer resistance to clinically used penicillins, cephalosporins, and carbapenems.	carbapenem;cephalosporin;penam	antibiotic inactivation	0	0	3	0	0	3	0	0	0	0	0	0
ARO:3004770	CIA-3	CIA-3 is a class A beta-lactamase gene found in Chryseobacterium indologenes.	carbapenem;cephalosporin	antibiotic inactivation	0	4	2	0	0	0	0	0	0	0	0	0
ARO:3006246	ACT-51	ACT-51 is a ACT beta-lactamase.	carbapenem;cephalosporin;cephamycin;penam	antibiotic inactivation	0	2	4	0	0	0	0	0	0	0	0	0
ARO:3006892	ALG11-1	ALG11-1 is a ALG11 beta-lactamase.	carbapenem	antibiotic inactivation	0	0	0	6	0	0	0	0	0	0	0	0
ARO:3002535	AAC(3)-IIc	AAC(3)-IIc is a plasmid-encoded aminoglycoside acetyltransferase in E. coli and P. aeruginosa.	aminoglycoside antibiotic	antibiotic inactivation	0	3	0	0	0	0	0	0	0	0	3	0
ARO:3004450	TRU-1	A class C beta-lactamase enzyme identified from Aeromonas enteropelogenes. TRU-1 confers resistance to penicillin and cephalosporin antibiotics.	cephalosporin;penam	antibiotic inactivation	0	0	3	0	0	0	0	3	0	0	0	0
ARO:3000178	tet(K)	TetK is a tetracycline efflux protein found in both Gram-negative (Haemophilus and Gallibacterium) and Gram-positive (many species, including mycobacteria) bacteria.	tetracycline antibiotic	antibiotic efflux	0	0	0	0	0	0	6	0	0	0	0	0
ARO:3002616	aadA16	aadA16 is an aminoglycoside nucleotidyltransferase gene encoded by plasmids and integrons in E. coli, V. cholerae and K. pneumoniae.	aminoglycoside antibiotic	antibiotic inactivation	0	0	0	0	0	0	4	2	0	0	0	0
ARO:3002838	lnuD	lnuD is a plasmid-mediated nucleotidyltransferase found in Streptococcus uberis.	lincosamide antibiotic	antibiotic inactivation	0	0	0	0	0	0	0	0	0	0	0	6
ARO:3005768	OXA-542	OXA-542 is a OXA beta-lactamase.	carbapenem;cephalosporin;penam	antibiotic inactivation	0	0	0	0	0	0	0	0	0	6	0	0
ARO:3006441	ADC-84	ADC-84 is a ADC beta-lactamase.	cephalosporin	antibiotic inactivation	0	0	0	0	0	0	3	0	3	0	0	0
ARO:3006883	ECV-1	ECV-1 is a ECV beta-lactamase.	carbapenem	antibiotic inactivation	0	0	0	0	0	0	6	0	0	0	0	0
ARO:3002653	APH(3')-VIb	APH(3')-VIb is a plasmid-encoded aminoglycoside phosphotransferase in K. pneumoniae and S. marcescens.	aminoglycoside antibiotic	antibiotic inactivation	0	0	0	5	0	0	0	0	0	0	0	0
ARO:3002895	SAT-2	SAT-2 is a plasmid-mediated streptothricin acetyltransferase, which confers resistance to streptothricin, a nucleoside antibiotic. Originally described from an E. coli plasmid sequence by Heim et al., 1989.	nucleoside antibiotic	antibiotic inactivation	0	5	0	0	0	0	0	0	0	0	0	0
ARO:3006882	ECM-1	ECM-1 is a ECM beta-lactamase.	carbapenem	antibiotic inactivation	0	0	5	0	0	0	0	0	0	0	0	0
ARO:3006905	CDD-2	CDD-2 is a CDD beta-lactamase.	carbapenem	antibiotic inactivation	0	0	5	0	0	0	0	0	0	0	0	0
ARO:3000074	emrB	emrB is a translocase in the emrB -TolC efflux protein in E. coli. It recognizes substrates including carbonyl cyanide m-chlorophenylhydrazone (CCCP), nalidixic acid, and thioloactomycin.	fluoroquinolone antibiotic	antibiotic efflux	0	0	0	0	0	0	5	0	0	0	0	0
ARO:3002651	APH(3')-Vc	APH(3')-Vc is a chromosomal-encoded aminoglycoside phosphotransferase in M. chalcea.	aminoglycoside antibiotic	antibiotic inactivation	0	0	0	0	0	0	0	5	0	0	0	0
ARO:3004693	MCR-3.12	A plasmid-mediated phosphoethanolamine transferase and MCR-3 variant conferring resistance to colistin antibiotics.	peptide antibiotic	antibiotic target alteration	0	0	0	0	0	0	0	0	0	0	0	5
ARO:3006208	VEB-11	VEB-11 is a VEB beta-lactamase.	cephalosporin;monobactam	antibiotic inactivation	0	0	0	0	0	0	5	0	0	0	0	0
ARO:3006470	DHA-29	DHA-29 is a DHA beta-lactamase.	cephalosporin;cephamycin	antibiotic inactivation	0	0	0	0	0	0	5	0	0	0	0	0
ARO:3006475	FOX-17	FOX-17 is a FOX beta-lactamase.	cephalosporin;cephamycin	antibiotic inactivation	0	0	0	0	0	0	5	0	0	0	0	0
ARO:3006871	CSP-1	CSP-1 is a CSP beta-lactamase.	cephalosporin	antibiotic inactivation	0	0	0	0	0	0	5	0	0	0	0	0
ARO:3002183	MOX-2	MOX-2 is a beta-lactamase found in Klebsiella pneumoniae.	cephalosporin;cephamycin;penam	antibiotic inactivation	0	0	0	4	0	0	0	0	0	0	0	0
ARO:3003097	CfxA6	CfxA6 beta-lactamase is a class A beta-lactamase found in an uncultured bacterium.	cephamycin	antibiotic inactivation	0	0	0	0	4	0	0	0	0	0	0	0
ARO:3003203	TLA-2	TLA-2 is a beta-lactamase is present on a plasmid isolated from an unidentified bacterial strain from a waste water treatment plant. The enzyme mostly hydrolyzes cephalosporins.	cephalosporin;fluoroquinolone antibiotic;monobactam	antibiotic inactivation	0	0	0	4	0	0	0	0	0	0	0	0
ARO:3003955	efpA	efpA is an MFS transporter found in Mycobacterium tuberculosis.	isoniazid;rifamycin antibiotic	antibiotic efflux	0	0	0	4	0	0	0	0	0	0	0	0
ARO:3004038	Pseudomonas aeruginosa emrE	EmrE is a small multidrug transporter that functions as a homodimer and that couples the efflux of small polyaromatic cations from the cell with the import of protons down an electrochemical gradient. Confers resistance to tetraphenylphosphonium, methyl viologen, gentamicin, kanamycin, and neomycin.	aminoglycoside antibiotic	antibiotic efflux	0	0	0	0	4	0	0	0	0	0	0	0
ARO:3004103	QepA2	QepA2 is a plasmid-mediated quinolone resistance pump found in an Escherichia coli isolate from France.	fluoroquinolone antibiotic	antibiotic efflux	0	0	0	4	0	0	0	0	0	0	0	0
ARO:3004452	Alkalihalobacillus clausii chloramphenicol acetyltransferase	A chloramphenicol resistance determinant described in Alkalihalobacillus clausii.	phenicol antibiotic	antibiotic inactivation	0	0	0	0	3	1	0	0	0	0	0	0
ARO:3004644	dfrA6 from Proteus mirabilis	dfrA6 is a dihydrofolate reductase that confers resistance to trimethoprim. Found in Proteus mirabilis.	diaminopyrimidine antibiotic	antibiotic target replacement	0	0	0	0	0	4	0	0	0	0	0	0
ARO:3006507	PDC-130	PDC-130 is a PDC beta-lactamase.	carbapenem;cephalosporin;monobactam	antibiotic inactivation	0	0	0	4	0	0	0	0	0	0	0	0
ARO:3006904	CDD-1	CDD-1 is a CDD beta-lactamase.	carbapenem	antibiotic inactivation	0	0	4	0	0	0	0	0	0	0	0	0
ARO:3001328	Escherichia coli mdfA	Multidrug efflux pump in E. coli. This multidrug efflux system was originally identified as the Cmr/CmlA chloramphenicol exporter.	disinfecting agents and antiseptics;tetracycline antibiotic	antibiotic efflux	0	0	0	0	0	0	0	4	0	0	0	0
ARO:3002376	VEB-7	VEB-7 is a beta-lactamase. From the Lahey list of VEB beta-lactamases.	cephalosporin;monobactam	antibiotic inactivation	0	0	0	0	0	0	0	0	0	4	0	0
ARO:3002562	AAC(6')-Is	AAC(6')-Is is a chromosomal-encoded aminoglycoside acetyltransferase in Acinetobacter variabilis.	aminoglycoside antibiotic	antibiotic inactivation	0	0	0	0	0	0	0	0	0	0	0	4
ARO:3002586	AAC(6')-32	AAC(6')-32 is an aminoglycoside acetyltransferase encoded by plasmids and integrons in P. aeruginosa.	aminoglycoside antibiotic	antibiotic inactivation	0	0	0	0	0	0	0	0	0	3	0	1
ARO:3002620	aadA23	aadA23 is an integron-encoded aminoglycoside nucleotidyltransferase gene in S. enterica.	aminoglycoside antibiotic	antibiotic inactivation	0	0	0	0	0	0	0	4	0	0	0	0
ARO:3003197	aadA25	Streptomycin/spectinomycin resistance gene found in Pasteurella multocida isolated from bovine respiratory tract.	aminoglycoside antibiotic	antibiotic inactivation	0	0	0	0	0	0	0	4	0	0	0	0
ARO:3003563	RCP-1	RCP is a class A beta-lactamase found in Rhodopseudomonas capsulata.	penam	antibiotic inactivation	0	0	0	0	0	0	0	0	0	4	0	0
ARO:3005683	GOB-34	GOB-34 is a GOB beta-lactamase.	carbapenem;cephalosporin;penam	antibiotic inactivation	0	0	0	0	0	0	0	0	4	0	0	0
ARO:3006297	ADC-120	ADC-120 is a ADC beta-lactamase.	cephalosporin	antibiotic inactivation	0	0	0	0	0	0	0	0	3	0	0	1
ARO:3006360	ADC-191	ADC-191 is a ADC beta-lactamase.	cephalosporin	antibiotic inactivation	0	0	0	0	0	0	0	4	0	0	0	0
ARO:3007007	TER-2	TER-2 is a TER beta-lactamase.	carbapenem;cephalosporin	antibiotic inactivation	0	0	0	0	0	0	0	0	4	0	0	0
ARO:3000319	mphC	The mphC gene was identified from Staphylococcus aureus. This gene shows similarity to mphB gene from Escherchia coli.	macrolide antibiotic	antibiotic inactivation	0	0	0	0	0	3	0	0	0	0	0	0
ARO:3000602	Erm(39)	ErmD confers MLSb phenotype.	lincosamide antibiotic;macrolide antibiotic;streptogramin A antibiotic;streptogramin B antibiotic;streptogramin antibiotic	antibiotic target alteration	0	0	0	0	0	3	0	0	0	0	0	0
ARO:3002151	DHA-20	DHA-20 is a beta-lactamase. From the Lahey list of DHA beta-lactamases.	cephalosporin;cephamycin	antibiotic inactivation	0	0	0	0	3	0	0	0	0	0	0	0
ARO:3002699	cmlB1	cmlB1 is a plasmid-encoded chloramphenicol exporter that is found in Bordetella bronchiseptica.	phenicol antibiotic	antibiotic efflux	0	0	0	3	0	0	0	0	0	0	0	0
ARO:3004254	vanV gene in vanB cluster	Also known as vanVB, is a vanV variant found in the vanB gene cluster. It is found in some but not all vanB operons in E. faecalis, suggesting the existence of varied gene compositions in vanB operons.	glycopeptide antibiotic	antibiotic target alteration	0	0	3	0	0	0	0	0	0	0	0	0
ARO:3004615	ADC-11	ADC-11 is a class C beta-lactamase found in Acinetobacter baumannii.	cephalosporin	antibiotic inactivation	0	3	0	0	0	0	0	0	0	0	0	0
ARO:3004661	Staphylococcus aureus FosB	The Bacillus subtilis fosB gene encodes a fosfomycin resistance protein.	fosfomycin	antibiotic inactivation	0	0	3	0	0	0	0	0	0	0	0	0
ARO:3004751	BES-1	BES-1 is a class A beta-lactamase that is found in Serratia marcescens.	penam	antibiotic inactivation	0	0	0	0	3	0	0	0	0	0	0	0
ARO:3005059	LptD	LptD is involved in LPS transport in a ABC Transporter efflux system. It confers resistance to carbapenems, rifamycin, aminocoumarin and peptide antibiotics.	aminocoumarin antibiotic;carbapenem;peptide antibiotic;rifamycin antibiotic	antibiotic efflux	0	0	0	3	0	0	0	0	0	0	0	0
ARO:3005283	PDC-384	PDC-384 is a class C beta-lactamase found in Pseudomonas aeruginosa.	carbapenem;cephalosporin;monobactam	antibiotic inactivation	0	0	0	0	0	3	0	0	0	0	0	0
ARO:3006305	ADC-130	ADC-130 is a ADC beta-lactamase.	cephalosporin	antibiotic inactivation	0	0	0	3	0	0	0	0	0	0	0	0
ARO:3006893	ALG6-1	ALG6-1 is a ALG6 beta-lactamase.	carbapenem	antibiotic inactivation	0	0	0	0	3	0	0	0	0	0	0	0
ARO:3006992	SGM-6	SGM-6 is a SGM beta-lactamase.	carbapenem	antibiotic inactivation	0	3	0	0	0	0	0	0	0	0	0	0
ARO:3000245	RbpA	RNA-polymerase binding protein which confers resistance to rifampin.	rifamycin antibiotic	antibiotic target protection	0	0	0	0	0	0	0	0	0	0	0	3
ARO:3000363	EreB	EreB is an erythromycin esterase-like protein that hydrolyses the drug's lactone ring.	macrolide antibiotic	antibiotic inactivation	0	0	0	0	0	0	0	3	0	0	0	0
ARO:3003988	AAC(2')-IIb	AAC(2')-IIb is an intrinsic Kasugamycin 2' acetyltransferase protein found in Paenibacillus sp. LC231, a strain of Paenibacillus isolated from Lechuguilla Cave, NM, USA. Confers resistance to aminoglycoside antibiotics, including kasugamycin. Described by Pawlowski et al. 2016.	aminoglycoside antibiotic	antibiotic inactivation	0	0	0	0	0	0	0	3	0	0	0	0
ARO:3004457	Staphylococcus intermedius chloramphenicol acetyltransferase	A chloramphenicol resistance determinant described in Staphylococcus intermedius.	phenicol antibiotic	antibiotic inactivation	0	0	0	0	0	0	0	0	0	0	0	3
ARO:3004682	aadA27	Small mobilizable plasmid pALWED1.8 containing a novel variant of the streptomycin/spectinomycin resistance gene.	aminoglycoside antibiotic	antibiotic inactivation	0	0	0	0	0	0	0	3	0	0	0	0
ARO:3004685	MCR-1.5	A plasmid-mediated MCR-1 variant identified from polyclonal clinical Escherichia coli.	peptide antibiotic	antibiotic target alteration	0	0	0	0	0	0	2	1	0	0	0	0
ARO:3004720	Tet(X4)	A tetracyline resistance gene located on an approximately 180-kb plasmid, designated p47EC. It inactivates all tetracyclines, including tigecycline, eravacycline, and omadacycline.Adjacent to insertion sequence ISVsa3 on the conjugative plasmid.	glycylcycline;tetracycline antibiotic	antibiotic inactivation	0	0	0	0	0	0	0	0	0	0	0	3
ARO:3004736	ARL-3	ARL-3 is a beta-lactamase gene found in Staphylococcus arlettae.	penam	antibiotic inactivation	0	0	0	0	0	0	0	0	0	0	0	3
ARO:3005672	GOB-23	GOB-23 is a GOB beta-lactamase.	carbapenem;cephalosporin;penam	antibiotic inactivation	0	0	0	0	0	0	0	0	0	0	0	3
ARO:3006445	ADC-88	ADC-88 is a ADC beta-lactamase.	cephalosporin	antibiotic inactivation	0	0	0	0	0	0	3	0	0	0	0	0
ARO:3006654	PDC-280	PDC-280 is a PDC beta-lactamase.	carbapenem;cephalosporin;monobactam	antibiotic inactivation	0	0	0	0	0	0	0	0	0	0	3	0
ARO:3006855	CMH-3	CMH-3 is a CMH beta-lactamase.	cephalosporin	antibiotic inactivation	0	0	0	0	0	0	0	0	0	3	0	0
ARO:3000862	sgm	Sgm, or sisomicin-gentamicin methyltransferase, methylates G1405 of 16S rRNA to confer resistance to various aminoglycosides.	aminoglycoside antibiotic	antibiotic target alteration	0	0	0	0	0	0	0	0	0	0	0	0
ARO:3001164	SHV-115	SHV-115 is an extended-spectrum beta-lactamase that has been found in clinical isolates.	carbapenem;cephalosporin;penam	antibiotic inactivation	0	0	0	0	0	0	0	0	0	0	0	0
ARO:3001777	OXA-347	OXA-347 is a beta-lactamase found in Enterobacteriaceae.	carbapenem;cephalosporin;penam	antibiotic inactivation	0	0	0	0	0	0	0	0	0	0	0	0
ARO:3001849	ACT-29	ACT-29 is a beta-lactamase. From the Lahey list of ACT beta-lactamases.	carbapenem;cephalosporin;cephamycin;penam	antibiotic inactivation	0	0	0	0	0	0	0	0	0	0	0	0
ARO:3002380	SME-2	SME-2 is a beta-lactamase found in Serratia marcescens.	carbapenem	antibiotic inactivation	0	0	0	0	0	0	0	0	0	0	0	0
ARO:3002566	AAC(6')-Iv	AAC(6')-Iv is a chromosomal-encoded aminoglycoside acetyltransferase in Acinetobacter sp.	aminoglycoside antibiotic	antibiotic inactivation	0	0	0	0	0	0	0	0	0	0	0	0
ARO:3002650	APH(3')-Vb	APH(3')-Vb is a chromosomal-encoded aminoglycoside phosphotransferase in Streptomyces ribosidificus.	aminoglycoside antibiotic	antibiotic inactivation	0	0	0	0	0	0	0	0	0	0	0	0
ARO:3002703	cmx	cmx is a plasmid or transposon-encoded chloramphenicol exporter that is found in Corynebacterium striatum and Pseudomonas aeruginosa.	phenicol antibiotic	antibiotic efflux	0	0	0	0	0	0	0	0	0	0	0	0
ARO:3002883	rgt1438	rgt1438 is a glycosyltransferase that confers rifampin resistance in Streptomyces.	rifamycin antibiotic	antibiotic inactivation	0	0	0	0	0	0	0	0	0	0	0	0
ARO:3003013	dfrA15	dfrA15 is an integron-encoded dihydrofolate reductase found in Vibrio cholerae.	diaminopyrimidine antibiotic	antibiotic target replacement	0	0	0	0	0	0	0	0	0	0	0	0
ARO:3004506	MCR-1.10	An MCR-1 phosphoethanolamine transferase and polymyxin (colistin) resistance gene variant identified from an Escherichia porcine isolate in Great Britain.	peptide antibiotic	antibiotic target alteration	0	0	0	0	0	0	0	0	0	0	0	0
ARO:3004606	erm(40)	erm(40) is an adenine RNA methylase and confers intrinsic resistance in Mycobacteria.	lincosamide antibiotic;macrolide antibiotic;streptogramin antibiotic	antibiotic target alteration	0	0	0	0	0	0	0	0	0	0	0	0
ARO:3004811	GOB-4	GOB-4 is a class B beta-lactamase gene found in Elizabethkingia meningoseptica.	carbapenem;cephalosporin;penam	antibiotic inactivation	0	0	0	0	0	0	0	0	0	0	0	0
ARO:3005084	dfrA31	dfrA31 is an antibiotic resistance dihydrofolate reductase from an integron found from Vibrio cholerae.	diaminopyrimidine antibiotic	antibiotic target replacement	0	0	0	0	0	0	0	0	0	0	0	0
ARO:3005677	GOB-28	GOB-28 is a GOB beta-lactamase.	carbapenem;cephalosporin;penam	antibiotic inactivation	0	0	0	0	0	0	0	0	0	0	0	0
ARO:3006361	ADC-192	ADC-192 is a ADC beta-lactamase.	cephalosporin	antibiotic inactivation	0	0	0	0	0	0	0	0	0	0	0	0
ARO:3006444	ADC-87	ADC-87 is a ADC beta-lactamase.	cephalosporin	antibiotic inactivation	0	0	0	0	0	0	0	0	0	0	0	0
ARO:3007062	VAM-1	VAM-1 is a subclass B1 metallo-beta-lactamase, conferring resistance to beta-lactam antibiotics such as carbapenems and cephalosporins.	carbapenem;cephalosporin;penam;tetracycline antibiotic	antibiotic inactivation	0	0	0	0	0	0	0	0	0	0	0	0

## Sheet: Table S5
Table S5: Detailed information of top 15 differential antibiotic resistance genes (ARGs) between TS and HS sheep breeds, including resistance mechanisms and mediated antimicrobial categories
ARO_accession	ARO_name	ARO_description	Resistance	Resistance Mechanism	TS1	TS2	TS3	TS4	TS5	TS6	HS1	HS2	HS3	HS4	HS5	HS6
ARO:3000838	arlR	ArlR is a response regulator that binds to the norA promoter to activate expression. ArlR must first be phosphorylated by ArlS.	disinfecting agents and antiseptics;fluoroquinolone antibiotic	antibiotic efflux	5087	4582	4750	3500	3368	4141	3054	3150	2723	3386	2667	3019
ARO:3002937	vanS gene in vanG cluster	Also known as vanSG, is a vanS variant found in the vanG gene cluster.	glycopeptide antibiotic	antibiotic target alteration	1094	1192	1080	1004	1023	1148	490	648	560	701	743	723
ARO:3003665	NmcR	NmcR is a homolog of the LysR regulator found in Enterobacter cloacae that contribute to the regulation of NmcA beta-lactamase.	carbapenem;cephalosporin;cephamycin;penam	antibiotic inactivation	460	371	359	350	227	328	166	194	173	218	189	221
ARO:3002536	AAC(3)-IIIa	AAC(3)-IIIa is a chromosomal-encoded aminoglycoside acetyltransferase in P. aeruginosa.	aminoglycoside antibiotic	antibiotic inactivation	5	0	0	0	0	0	38	38	45	43	49	54
ARO:3003559	cepA	A beta-lactamase found in Bacteroides fragilis producing either low or high levels of the endogenous cephalosporinase activity.	cephalosporin	antibiotic inactivation	4	6	12	3	14	17	46	57	57	65	64	67
ARO:3006225	CepA-44	CepA-44 is a CepA beta-lactamase.	cephalosporin	antibiotic inactivation	9	11	10	18	20	18	80	77	70	79	77	89
ARO:3001301	RlmA(II)	RlmA(II) is a methyltransferase found in Streptococcus pneumoniae and confers resistance to mycinamicin, tylosin and lincosamides. Specifically, this enzyme adds a methyl group to guanosine 748 (E. coli numbering) of 23S ribosomal RNA.	lincosamide antibiotic;macrolide antibiotic	antibiotic target alteration	103	107	103	48	30	66	162	200	133	218	143	164
ARO:3002543	AAC(3)-IXa	AAC(3)-IXa is a chromosomal-encoded aminoglycoside acetyltransferase in Micromonospora chalcea.	aminoglycoside antibiotic	antibiotic inactivation	30	7	8	0	4	11	152	122	155	235	155	162
ARO:3002597	AAC(6')-Ie-APH(2'')-Ia	AAC(6')-Ie-APH(2'')-Ia is an aminoglycoside acetyltransferase encoded by plasmids and transposons in S. aureus, E. faecalis, E. faecium and Staphylococcus warneri.	aminoglycoside antibiotic	antibiotic inactivation	141	160	142	53	73	96	306	297	248	307	361	420
ARO:3002629	ANT(6)-Ib	ANT(6)-Ib is an aminoglycoside nucleotidyltransferase gene encoded by transferable pathogenicity islands in C. fetus subsp. fetus and B. subtilis.	aminoglycoside antibiotic	antibiotic inactivation	30	17	30	0	0	0	542	476	430	501	314	406
ARO:3000616	mel	Mel, a homolog of MsrA, is an ABC-F subfamily protein associated with macrolide resistance. It is expressed on the same operon as mefA and mefE, both MFS-type efflux proteins that confer macrolide resistance.	macrolide antibiotic;streptogramin antibiotic	antibiotic target protection	145	96	144	45	18	23	881	1043	934	1136	686	727
ARO:3002837	lnuC	lnuC is a transposon-mediated nucleotidyltransferase found in Streptococcus agalactiae.	lincosamide antibiotic	antibiotic inactivation	8	3	0	2	19	18	791	907	750	812	884	1283
ARO:3000510	Staphylococcus aureus mupB conferring resistance to mupirocin	An alternative isoleucyl-tRNA synthetase conferring resistance to mupirocin.	mupirocin	antibiotic target alteration	4913	4456	4276	3802	3564	4469	5383	5253	4760	5045	5428	5380
ARO:3000521	Staphylococcus aureus mupA conferring resistance to mupirocin	An alternative isoleucyl-tRNA synthetase conferring resistance to mupirocin.	mupirocin	antibiotic target alteration	6348	5815	5206	4820	3948	5051	6602	6507	5635	6223	6074	6026
ARO:3000501	rpoB2	Due to gene duplication, the genomes of Nocardia species include both rifampin-sensitive beta-subunit of RNA polymerase (rpoB) and rifampin-resistant beta-subunit of RNA polymerase (rpoB2) genes, with ~88% similarity between the two gene products. Expression of the rpoB2 variant results in replacement of rifampin sensitivity with rifampin resistance.	peptide antibiotic;rifamycin antibiotic	antibiotic target alteration;antibiotic target replacement	7765	7149	6437	5828	4458	5774	8485	8326	7588	8060	7696	7522

## Sheet: Table S6
Table S6: Summary of metabolite detection and annotation in rumen samples of TS and HS sheep breeds under positive ion mode (ESI+)
Project_id	product_type	Number_of_peaks	Number_of_metabolites(>=200)	interclass_correlation_coefficient_min(>=0.8)	Differential_metabolites_min(>=10)	QC_correlation_min(>=0.8)	QC_RSD_percent(>=0.6)
BMK231010-BQ254-ZX01-0201	LC-QTOF	4004	1953	0.524422128447759	907	0.979	0.924075924075924

## Sheet: Table S7
Table S7: Summary of metabolite detection and annotation in rumen samples of TS and HS sheep breeds under positive ion mode (ESI–)
Project_id	product_type	Number_of_peaks	Number_of_metabolites(>=200)	interclass_correlation_coefficient_min(>=0.8)	Differential_metabolites_min(>=10)	QC_correlation_min(>=0.8)	QC_RSD_percent(>=0.6)
BMK231010-BQ254-ZX01-0201	LC-QTOF	4320	2029	0.375261930117388	857	0.971	0.897222222222222
